# Supplementary material for: Modeling human pregastrulation development by 3D culture of blastoids generated from primed-to-naïve transitioning intermediates
Source: Protein Cell. 2022 Sep 20;14(5):337–49. doi: 10.1093/procel/pwac041 (PMC10166166; doi:10.1093/procel/pwac041)
Supplement: pwac041_suppl_Supplementary_Table_S1 [file pwac041_suppl_supplementary_table_s1.xlsx]

## Sheet: efficiency
efficiency(%)
d8-8#	day8-16#	day8-17#	LXD	wujun
0.311	0.397	0.473	0.0576923	0.166587
0.414	0.398	0.4	0.0882353	0.0834575
0.371	0.396	0.47	0.103448	0.0734694
			0.137255	0.140702
			0.0909091	0.128429
			0.18	0.0927273
			0.173913	0.225
			0.121212	0.116751
			0.148936	0.16129
			0.14	0.191781
			0.0769231	0.0874588
			0.0952381	0.0534884
			0.0769231	0.04
			0.0666667	0.0939335
			0.08	0.069869
				0.234483
				0.0818182
				0.102431
				0.288889

## Sheet: cell number
Blastoids cell number
this paper	lxd	wujun
176	189	89
144	268	103
154	260	160
120	266	146
151	428	105
149	374	62
113	270	108
168	216	99
160	292	169
121	258	57
132	266	87
142	258	61
166	121	104
129	304	164
139	269.286	72
164		112
142		101
170		209
182		171
155		236
146		139
159		161
149.182		119
		235
		208
		155
		179
		155
		106
		214
		110
		132
		91
		82
		78
		126
		139
		121
		100
		66
		91
		89
		108
		117
		82
		160
		113
		80
		126
		129
		56
		49
		121.75

## Sheet: x y ratio
Blastoids
this paper					lxd			Wujun Blastoid (HT)
Sample	Width	Length	x/y		Sample	x/y		Sample	Width	Length	x/y
No. 1	129.07	154.2	0.83703		No. 1	1.0388		No. 1	136	157	0.866242
No. 2	148.22	178.44	0.830643		No. 2	1.05373		No. 2	160	191	0.837696
No. 3	154.94	157.43	0.984183		No. 3	0.885853		No. 3	150	162	0.925926
No. 4	145.69	150.43	0.96849		No. 4	0.862373		No. 4	102	119	0.857143
No. 5	141.9	163.37	0.868581		No. 5	1.11915		No. 5	103	112	0.919643
No. 6	142.52	166.47	0.85613		No. 6	1.32046		No. 6	130	141	0.921986
No. 7	163.69	185	0.884811		No. 7	0.897677		No. 7	144	155	0.929032
No. 8	140.9	154.5	0.911974		No. 8	0.877511		No. 8	125	134	0.932836
No. 9	131.83	139.82	0.942855		No. 9	0.826957		No. 9	156	169	0.923077
No. 10	121.25	137.77	0.88009		No. 10	0.80964		No. 10	144	157	0.917197
No. 11	142.64	150.45	0.948089		No. 11	0.906484		No. 11	116	126	0.920635
No. 12	126.59	135.95	0.931151		No. 12	0.811228		No. 12	126	142	0.887324
No. 13	129.45	131.4	0.98516		No. 13	0.903456		No. 13	93	104	0.894231
No. 14	127.31	139.46	0.912878		No. 14	0.909979		No. 14	122	123	0.99187
No. 15	154.26	162.81	0.947485		No. 15	0.873861		No. 15	94	100	0.94
No. 16	152.74	183.9	0.83056		No. 16	1.09		No. 16	119	121	0.983471
No. 17	144.86	170.75	0.848375		No. 17	0.936225		No. 17	110	120	0.916667
No. 18	154.69	159.89	0.967478		No. 18	0.809775		No. 18	114	119	0.957983
No. 19	126.66	141.24	0.896771			0.940731		No. 19	126	136	0.926471
No. 20	148	136.88	1.08124					No. 20	119	120	0.991667
No. 21	132	143.96	0.916921					No. 21	121	132	0.916667
No. 22	136.57	147.63	0.925083					No. 22	121	124	0.975806
No. 23	157.4	165.8	0.949337					No. 23	175	180	0.972222
No. 24	162.94	184.59	0.882713					No. 24	172	186	0.924731
No. 25	145.36	162.82	0.892765					No. 25	129	131	0.984733
No. 26	152.9	159.8	0.956821					No. 26	167	172	0.97093
No. 27	147.38	176.51	0.834967					No. 27	180	188	0.957447
No. 28	144.45	161.15	0.89637					No. 28	154	155	0.993548
No. 29	165.03	172.07	0.959086					No. 29	146	151	0.966887
No. 30	134.83	138.19	0.975686					No. 30	132	140	0.942857
No. 31	142.3	142.86	0.99608					No. 31	122	127	0.96063
No. 32	129.81	149.19	0.870099					No. 32	170	178	0.955056
No. 33	140.46	163.29	0.860187					No. 33	90	104	0.865385
No. 34	133.6	154.94	0.862269					No. 34	93	103	0.902913
No. 35	149.21	151.4	0.985535					No. 35	154	164	0.939024
No. 36	164.71	178.64	0.922022					No. 36	114	123	0.926829
No. 37	142.87	144.63	0.987831					No. 37	140	149	0.939597
No. 38	138.31	148.95	0.928567					No. 38	142	145	0.97931
No. 39	125.87	153.6	0.819466					No. 39	173	181	0.955801
			0.916302					No. 40	100	102	0.980392
								No. 41	163	180	0.905556
								No. 42	107	137	0.781022
								No. 43	294	318	0.924528
								No. 44	253	267	0.947566
								No. 45	231	237	0.974684
								No. 46	120	144	0.833333
								No. 47	220	234	0.940171
								No. 48	138	143	0.965035
								No. 49	197	217	0.907834
								No. 50	228	249	0.915663
								No. 51	79	93	0.849462
								No. 52	130	139	0.935252
								No. 53	240	251	0.956175
								No. 54	193	205	0.941463
								No. 55	245	247	0.991903
								No. 56	199	210	0.947619
								No. 57	275	278	0.989209
								No. 58	188	189	0.994709
								No. 59	195	215	0.906977
								No. 60	292	300	0.973333
								No. 61	209	216	0.967593
								No. 62	60	66	0.909091
								No. 63	161	174	0.925287
								No. 64	163	184	0.88587
								No. 65	137	155	0.883871
								No. 66	71	77	0.922078
								No. 67	122	126	0.968254
								No. 68	110	119	0.92437
								No. 69	264	274	0.963504
								No. 70	280	282	0.992908
								No. 71	140	141	0.992908
								No. 72	245	252	0.972222
								No. 73	240	262	0.916031
								No. 74	223	228	0.97807
								No. 75	148	154	0.961039
								No. 76	300	311	0.96463
								No. 77	148	159	0.930818
								No. 78	126	139	0.906475
								No. 79	195	206	0.946602
								No. 80	246	270	0.911111
								No. 81	310	319	0.971787
								No. 82	275	278	0.989209
								No. 83	120	123	0.97561
								No. 84	110	111	0.990991
								No. 85	217	226	0.960177
								No. 86	62	65	0.953846
								No. 87	131	140	0.935714
								No. 88	279	285	0.978947
								No. 89	50	56	0.892857
								No. 90	112	120	0.933333
								No. 91	129	132	0.977273
								No. 92	101	110	0.918182
								No. 93	105	109	0.963303
								No. 94	188	192	0.979167
								No. 95	130	133	0.977444
								No. 96	275	280	0.982143
								No. 97	165	171	0.964912
								No. 98	255	267	0.955056
								No. 99	227	234	0.970085
								No. 100	163	172	0.947674
								No. 101	105	110	0.954545
								No. 102	52	61	0.852459
								No. 103	199	207	0.961353
								No. 104	289	299	0.966555
								No. 105	275	279	0.985663
								No. 106	101	109	0.926606
								No. 107	132	140	0.942857
								No. 108	209	211	0.990521
								No. 109	117	120	0.975
								No. 110	210	216	0.972222
											0.941833
