# Supplementary material for: Modeling human pregastrulation development by 3D culture of blastoids generated from primed-to-naïve transitioning intermediates
Source: Protein Cell. 2022 Sep 20;14(5):337–49. doi: 10.1093/procel/pwac041 (PMC10166166; doi:10.1093/procel/pwac041)
Supplement: pwac041_suppl_Supplementary_Table_S2 [file pwac041_suppl_supplementary_table_s2.xlsx]

## Sheet: FPKM
	b-nESC_rep1	b-nESC_rep2	b-pESC_rep1	b-pESC_rep2	b-ExEnd_rep1	b-ExEnd_rep2	b-TSC_rep1	b-TSC_rep2
A1BG	0.530311	0.675008	2.96254	2.18545	1.52543	0.386694	2.73537	1.25252
A1BG-AS1	0.0962	0.339918	0.593092	0.48075	0.953766	2.29665	1.66004	1.90033
A1CF	0.003354	0.021826	0.008416	0.043986	0	0.013824	0	0
A2M	0.085135	0.018337	0.344089	0.45398	0.139815	0.334273	0.095292	0
A2M-AS1	0.090293	0	0.107311	0	0	0	0.09319	0.023926
A2ML1	1.23136	1.2308	2.2051	3.59696	0	0	6.03505	6.20937
A2MP1	0	0	0	0.003366	0.006301	0	0	0
A3GALT2	0	0	0	0	0	0	0.03439	0.023905
A4GALT	87.4418	88.7228	1.76054	1.30839	0.210513	0	31.9889	32.3839
A4GNT	0.059207	0.098298	0	0	0	0	0	0
AA06	0	0	0	0	0	0	0	0
AAAS	25.3233	24.6425	15.1835	14.3168	15.4117	16.8529	21.3802	22.9958
AACS	17.5171	16.8313	10.0237	7.51636	8.58531	7.05601	7.94797	7.37102
AACSP1	0.02469	0	0	0	0.143657	0.042783	0	0
AADAC	0.087368	0.201713	0	0	0.309202	0.702975	0.220983	0.231656
AADACL2	0.13256	0.123182	0	0	0	0	0.285425	0.329082
AADACL3	0.04356	0	0	0	0	0	1.71496	1.75492
AADACL4	0	0	0	0	0	0	0	0
AADACP1	0.111528	0.41322	0	0	0	0	0.301216	0.276952
AADAT	4.37276	3.70005	3.04752	4.21091	2.80329	3.45733	0.347915	0.211092
AAGAB	14.0504	13.3803	11.856	10.1894	12.8567	15.0162	12.4979	14.636
AAK1	3.18719	2.02982	3.89487	8.72626	16.0445	4.89452	22.4117	17.818
AAMDC	6.08745	9.19501	13.2151	8.87321	9.99199	8.07927	4.87732	6.16804
AAMP	50.9569	52.8228	34.9473	36.1374	30.6206	27.4604	58.0594	60.3618
AANAT	0.274538	0.237119	0.070242	0	0	0	0.301763	0.070318
AAR2	9.22876	8.37704	7.08359	5.92086	7.56923	8.40896	8.64491	8.11643
AARD	0	0	0.498117	0	0.277834	0.064242	0	0
AARS1	93.7108	90.8535	61.5717	65.1994	36.6643	37.2497	89.0134	88.5923
AARS2	33.9117	34.2968	5.74523	4.64985	6.79451	7.69631	8.60537	8.19753
AARSD1	34.1816	21.5686	11.131	14.5213	16.4708	17.6042	18.0929	16.6316
AASDH	7.37567	6.78389	3.57199	3.03662	2.32616	2.26682	3.53866	3.49228
AASDHPPT	19.2716	19.3344	9.99755	9.92269	15.428	17.6377	12.3692	11.1395
AASS	66.2036	66.1801	28.3257	30.8749	13.5114	14.4373	9.88067	10.036
AATBC	0.600787	0.297365	0.281447	0	0.269058	0.297521	1.33952	1.11836
AATF	29.9165	27.564	19.2177	18.2347	28.514	27.2918	21.6533	22.5501
AATK	0.172671	0.228193	0.167525	0.231063	0.093445	0.118956	1.1036	1.06616
ABALON	0.245409	0.747958	2.43039	0.95155	0.669223	0.735126	0.809493	0.798149
ABAT	0.784172	0.588356	0.730505	0.712296	2.20238	2.32781	1.66976	1.64625
ABCA1	26.587	27.5685	1.60372	1.70904	2.55773	2.33851	0.22529	0.203968
ABCA10	0	0	0	0	0	0	0	0
ABCA11P	2.08856	2.32744	2.7875	1.68666	1.4834	1.30768	1.20521	1.41489
ABCA12	0.036691	0.040426	0	0	0.123483	0.11665	1.43089	1.19036
ABCA13	0.336737	0.478399	0	0.020313	0.028447	0.009471	0.01496	0
ABCA17P	1.06785	0.318598	0.08377	0	0	0.046618	0.147202	0.035035
ABCA2	4.53345	4.32445	1.26823	1.14555	2.54687	2.46359	2.13221	2.04855
ABCA3	1.43142	1.4978	1.64339	1.99046	0.393067	0.313106	3.74742	3.83791
ABCA4	0.01908	0	0.08211	0.051519	1.61244	1.41988	0.502023	0.494746
ABCA5	0.472312	0.533854	0.432764	0.671102	0.693198	0.570116	1.96559	1.58274
ABCA6	0	0	0	0	0	0	0.007616	0.004953
ABCA7	5.42413	5.74194	2.32778	2.43757	2.41643	2.40427	10.3576	11.4712
ABCA8	0.034412	0	0	0	0.132285	0.097305	0.007807	0.035508
ABCA9	0	0	0	0.027849	0	0.051546	0	0.025267
ABCA9-AS1	0	0	0	0	0	0	0	0
ABCB1	0	0	0.425695	0.581028	0.190261	0.200959	1.70914	1.3546
ABCB10	11.8199	11.476	3.06154	2.82016	4.37666	4.10348	7.78302	6.64086
ABCB11	0	0	0	0.098005	0.021628	0.029164	0	0
ABCB4	0	0.050066	0.09995	0.172502	0.208855	0.200756	0.408071	0.403139
ABCB5	0.117138	0.178884	0	0	0	0	0	0
ABCB6	6.99365	6.49462	6.24288	4.58656	4.16462	2.94496	20.4714	17.9808
ABCB7	6.5823	7.02751	7.58596	7.11467	6.51174	5.53799	5.33061	5.92942
ABCB8	41.0495	38.4781	4.37398	4.55146	12.564	10.3068	5.80573	6.45638
ABCB9	1.55195	1.71546	0.741032	1.00561	1.56498	1.57983	5.70447	7.11
ABCC1	8.17211	8.60566	12.7011	15.0121	7.34994	7.74863	10.3207	11.3634
ABCC10	8.0919	6.85346	3.08101	1.92187	3.92869	3.53302	5.21168	5.9702
ABCC11	0.002383	0.008459	0	0	0	0.024854	0.029945	0
ABCC12	0.025792	0.154186	0	0	0	0	0	0
ABCC13	0.815815	0.635624	0	0	0	0	0	0
ABCC2	0.83246	0.757017	0.106713	0	0.126497	0.041016	4.39293	4.11021
ABCC3	0	0.011498	0.017375	0	0.012089	0	1.17256	0.885903
ABCC4	3.59125	3.63549	2.08791	2.23196	0.809191	0.913618	3.15517	3.22306
ABCC5	32.1286	30.9501	18.8766	19.3365	25.2381	23.3728	19.8766	20.1435
ABCC5-AS1	0	0	0.499631	0	0	0.238064	0	0.071839
ABCC6	0.058289	0.135631	0	0.115514	0.381974	0.209673	0.155983	0.237692
ABCC6P1	0.011719	0.019179	0	0	0.028676	0.096172	0	0
ABCC6P2	0.183521	0.019221	0	0	0.032332	0	0	0
ABCC8	0	0	0	0	0	0.030209	0.002918	0
ABCC9	0.181481	0.079881	0	0.085295	3.11158	2.413	0.120892	0.137014
ABCD1	5.94883	5.52837	3.05456	2.92315	8.09276	8.07344	6.32948	6.37001
ABCD2	0	0	0.085347	0.099684	0	0.031529	0	0
ABCD3	9.04165	9.54225	16.5064	14.2121	17.5897	16.8725	18.973	17.7977
ABCD4	15.8083	18.9317	20.2896	23.741	12.2382	11.7192	15.5213	17.5334
ABCE1	33.9002	33.4256	47.5879	49.1256	41.0924	38.7117	29.4944	28.6262
ABCF1	42.5334	35.8549	36.2616	35.916	36.2423	39.1349	40.5916	51.8316
ABCF2	18.273	18.147	17.3778	26.9539	21.8063	20.5632	14.754	16.2403
ABCF3	34.9427	32.3739	14.4629	14.3209	19.8834	17.3896	21.7189	19.9753
ABCG1	0.255879	0.225112	0.112768	0.071645	0.066607	0.112568	0.710911	1.27373
ABCG2	1.28929	1.08505	1.22953	1.23942	0.623838	0.293439	180.121	173.711
ABCG4	0.03191	0	0.096628	0.066649	0.051127	0.065748	0.166125	0.205732
ABCG5	0	0	0	0	0	0	0	0
ABCG8	0.0074	0.0394	0	0	0	0.038713	0	0
ABHD1	0.119473	0.098412	0	0	0.014819	0.129307	0.278134	0.373963
ABHD10	11.7806	10.7192	7.73116	7.51069	9.5254	11.3192	8.89804	8.54994
ABHD11	7.57395	5.48918	3.58305	2.83716	2.3473	2.93994	29.6097	22.4348
ABHD12	23.7828	23.5689	14.3399	11.0344	11.2889	11.6221	28.9952	27.7928
ABHD12B	101.953	100.381	31.6254	34.9416	0.084391	0	12.1242	13.4398
ABHD13	3.21071	2.98663	2.71728	2.27934	5.2202	5.14439	3.14506	2.50194
ABHD14A	1.83076	1.94183	0.327866	0.406973	2.14073	1.32166	0.326296	0
ABHD14A-ACY1	0.742808	0.447935	0	0.061762	0.315731	0.089468	0.032469	0.589279
ABHD14B	10.7984	9.83192	1.89084	2.84151	2.27312	1.74551	6.11524	5.83693
ABHD15	2.39969	2.54594	0.081059	0.212077	0.64832	0.53957	1.44517	1.76863
ABHD16A	9.84215	10.6998	11.163	10.2714	10.0726	9.88064	7.39198	7.20014
ABHD16B	0	0	0	0	0	0	0	0
ABHD17A	15.0963	19.382	6.6801	6.02361	14.389	15.2889	24.4989	25.8839
ABHD17B	12.2101	14.1153	21.1456	16.786	10.7877	11.6001	5.77165	6.55417
ABHD17C	9.88816	10.1158	11.283	12.2912	3.36935	3.54316	2.78541	3.01346
ABHD18	6.35886	7.39628	5.02858	6.98294	4.08452	2.55981	5.19307	6.08478
ABHD2	2.90719	2.77709	7.00051	4.39791	6.37501	6.21095	4.91799	4.93123
ABHD3	20.0271	19.6893	3.45253	4.48368	7.59214	7.92387	9.80315	10.8907
ABHD4	2.66022	3.19968	10.6762	11.5606	9.23839	9.86745	4.28321	4.17645
ABHD5	6.15935	6.6402	3.42665	3.49658	5.60324	5.63305	3.67041	3.18098
ABHD6	3.508	4.30922	1.16818	0.680795	1.80473	1.41213	4.73998	4.53469
ABHD8	0.861069	0.5138	2.47466	3.72713	0.573149	0.337158	4.13745	4.45527
ABI1	12.1205	12.0884	28.8862	24.634	18.2456	21.271	12.7691	13.8492
ABI2	7.43452	7.49837	15.8036	15.0792	13.4756	11.7398	9.65981	8.16073
ABI3	0	0.069743	0.611081	0.261252	1.13692	0.762331	0	0
ABI3BP	0.095988	0.105101	0.118277	0.112565	0.614624	0.404838	0.014393	0
ABITRAM	4.53731	4.66699	4.24146	5.08657	9.3087	9.83505	6.19986	7.02255
ABL1	16.4491	16.005	19.7639	19.412	21.2698	20.7918	9.282	9.94993
ABL2	3.14093	3.44772	6.2927	5.84224	5.51992	5.75955	8.00003	8.3612
ABLIM1	11.7874	10.6844	13.3411	18.5351	16.3012	16.5792	4.83225	4.48789
ABLIM2	0.155513	0.212228	0.16362	0.477579	0	0	12.5317	14.9381
ABLIM3	0.075024	0.175433	0	0.190776	0.211703	0.254884	4.7742	4.58495
ABO	0.33976	0.187879	0.048756	0.019759	0.230832	0.140772	0.092779	0.07046
ABR	60.9972	59.2305	14.4136	10.6325	11.0328	11.8265	27.7412	27.7329
ABRA	0.020308	0	0	0	0.03506	0	0	0.020522
ABRACL	82.264	85.6047	75.4936	74.2992	20.5504	21.4269	22.9484	22.0898
ABRAXAS1	6.78024	8.10153	6.50567	6.69523	5.00558	5.21292	3.36792	3.41747
ABRAXAS2	7.98133	7.10709	8.55505	10.0347	6.47601	8.02134	6.70424	5.94111
ABT1	11.0782	12.172	7.33803	5.85482	7.83617	8.25435	10.9186	11.9755
ABTB1	1.38473	1.1582	1.33476	1.42777	0.387509	0.48737	1.91137	1.32552
ABTB2	2.30003	2.00975	2.32793	2.61216	17.6363	17.886	3.40141	3.26672
ACAA1	22.0875	17.6201	4.83858	7.79362	11.5064	11.961	19.1912	19.197
ACAA2	68.7499	58.9111	45.9116	42.3934	25.4806	30.3071	11.7539	11.3146
ACACA	24.5265	24.452	17.5699	18.4893	17.2371	16.6452	31.7063	31.8649
ACACB	1.59801	1.48185	1.32594	0.888485	0.435006	0.333024	1.02564	0.896911
ACAD10	10.5979	11.7023	4.67596	6.16255	5.70638	7.89503	7.81327	7.90435
ACAD11	5.66087	5.07002	8.45832	8.5159	37.2768	35.5609	4.84773	5.46174
ACAD8	12.9736	12.9164	19.2266	19.0109	5.98749	5.92222	4.65463	4.87064
ACAD9	20.5454	18.8152	15.0624	13.3993	17.8288	17.41	13.0572	14.57
ACADL	0.02833	0	0.593456	0.364268	0	0	0.068936	0
ACADM	25.2854	24.648	12.8927	13.0584	14.4243	15.8873	8.11402	9.18674
ACADS	10.581	10.5624	1.20476	0.591586	0.71854	0.290012	4.15321	4.64766
ACADSB	1.08726	0.96328	5.6153	5.52476	3.05658	2.96009	2.855	2.9333
ACADVL	42.835	46.5646	46.4047	41.6497	59.2471	59.7912	73.0904	69.0257
ACAN	1.12904	1.68474	0.112787	0.02246	1.83932	2.24195	3.41194	2.73678
ACAP1	0.412254	0.358723	4.12312	4.57143	1.73258	0.473901	3.11628	2.3089
ACAP2	18.7469	18.2812	12.9361	14.2471	14.5968	14.5278	13.5714	14.3591
ACAP3	6.16922	5.93488	6.45328	5.49467	14.0908	17.2248	14.6206	13.3343
ACAT1	17.4164	16.0713	24.8232	34.8809	16.3121	17.0274	28.0342	30.2885
ACAT2	48.3426	48.6533	23.6261	25.2986	69.048	71.8763	39.0381	37.9397
ACBD3	21.1108	19.9017	11.6968	11.0446	22.3428	20.9303	17.1524	18.0844
ACBD3-AS1	0.497201	0.321685	0	0	0.496762	0.432858	0.149237	0.112287
ACBD4	0.650454	0.704333	7.06063	6.14294	1.11736	1.49224	2.14052	1.30073
ACBD5	4.58569	4.67566	4.60003	4.39593	3.24161	3.32291	6.10177	5.44391
ACBD6	14.3275	12.5398	15.9553	20.5371	9.12622	11.1791	24.4208	19.4991
ACBD7	2.99336	2.45293	2.18244	2.26584	0.275747	0.125922	0.9617	1.23416
ACCS	2.81258	3.18319	2.05394	3.62048	2.64085	1.59587	1.49708	1.23989
ACCSL	0	0	0	0	0	0	0	0
ACD	8.92222	8.5439	7.47309	9.51002	7.88923	4.92487	8.45097	8.10071
ACE	1.55012	1.23043	0.329339	0.848901	0.219845	0.022875	0.042339	0.345478
ACE2	0.08423	0	0	0	0	0.086431	0.354203	0
ACER1	0	0	0	0	0	0	0.070815	0.051962
ACER2	14.0507	12.7139	1.23723	1.92566	1.91461	2.02967	12.2339	12.9121
ACER3	1.64884	3.66354	2.79521	2.28674	2.81408	2.67188	5.96979	5.46136
ACHE	1.51587	2.20941	2.27578	1.50226	3.51626	2.18871	20.1459	20.5015
ACIN1	91.2177	89.3624	103.666	107.45	98.9886	109.835	79.441	82.2338
ACKR1	0	0	0	0	0.779555	1.04952	0	0
ACKR2	0.138273	0.087187	0	0	0.188605	0.320989	40.4523	44.5021
ACKR3	5.34784	6.19571	4.92767	4.24966	30.7335	26.7913	0.019105	0.07457
ACKR4	0.607845	0.808839	0.394872	0.507304	2.22493	2.03841	0.229687	0.201845
ACLY	62.7037	64.1302	75.5155	71.4544	79.631	78.0863	64.2667	66.2315
ACMSD	0.01689	0.155055	0.195441	0	0.49951	0.208771	0.161599	0.112776
ACO1	1.13872	1.13819	4.88127	4.98909	4.38617	4.12165	6.33724	6.31914
ACO2	69.9998	68.6439	24.4602	24.3217	29.4131	28.1553	35.0058	35.9687
ACOD1	0	0	0	0	0	0	0.039979	0.023539
ACOT1	0.683679	0.613058	0.4091	0.896771	0.468715	0.277628	0.305901	0.279289
ACOT11	6.58226	7.9621	0.79521	1.05669	0.140077	0.235995	1.75539	2.25037
ACOT12	0.063229	0.024173	0	0.070947	0	0	0	0
ACOT13	4.69255	4.14802	6.8617	8.53802	3.37555	3.90591	5.91498	5.28471
ACOT2	2.13305	2.9341	1.95262	1.63111	1.09492	1.09292	1.9655	1.81534
ACOT4	1.82586	2.43151	0.84354	0.493578	0	0	1.07515	1.47832
ACOT6	0.113283	0.170393	0.2928	0.216097	0	0	0	0
ACOT7	30.7815	34.2234	37.212	35.0102	26.002	28.6915	30.2285	30.2183
ACOT8	18.0541	15.8726	9.14931	6.18932	5.3225	3.60768	5.68445	5.12501
ACOT9	3.22038	4.42985	8.74925	8.52682	9.1844	6.55412	8.72538	7.43318
ACOX1	19.5204	18.44	1.77293	3.8098	4.0272	4.34427	19.0879	26.0621
ACOX2	0.073641	0.058714	0.107128	0.32261	1.35804	1.43348	0.081115	0
ACOX3	1.24437	0.968596	1.82332	1.00326	4.93239	5.04557	4.54582	4.94036
ACOXL	9.05928	7.95488	1.85137	1.66027	0	0	6.07805	7.13152
ACOXL-AS1	1.3325	1.02564	0.057531	0.095255	0	0	1.61623	1.43188
ACP1	37.0217	33.5042	40.7932	42.9897	57.9811	57.3358	64.4992	62.7621
ACP2	6.10096	6.2254	5.34788	6.05755	7.2447	8.97614	10.4498	11.1401
ACP4	0.166524	0	0	0.135035	0.651882	0.37992	0.300863	0.216237
ACP5	17.0362	16.5698	0.931126	1.25781	0	0	11.4958	10.4137
ACP6	2.67725	3.37774	4.4121	3.23253	1.74584	1.82985	5.99942	6.41906
ACP7	0	0	0	0	0	0	0.032867	0
ACPP	0.789034	1.20575	0.268614	0.437554	1.71588	1.55681	0	0
ACR	0.048398	0.444577	0	0	0	0	0	0
ACRBP	0.47692	0.365	0	0	0.300159	0.115171	0.260175	0.1042
ACRV1	0.367239	0.283285	0.303618	0.431202	0.369659	0.252464	0.141287	0.089121
ACSBG1	0.81079	1.14949	0.503232	0.635082	0.169689	0.072307	0.078145	0.13515
ACSBG2	0.224648	0.405293	0	0.064806	0.316746	0	0.244306	0.219742
ACSF2	10.4901	11.2062	3.50713	2.41073	4.71387	4.39456	18.199	18.3343
ACSF3	6.51544	7.14095	3.80242	2.918	5.85473	5.04358	3.29548	3.71051
ACSL1	0.510286	0.557717	0.900065	1.01312	1.39349	1.97755	54.2647	55.4116
ACSL3	86.2189	85.453	21.5505	19.542	31.3855	30.9807	47.5544	47.106
ACSL4	14.2716	13.1825	35.035	35.0993	16.6915	13.8196	21.6718	23.1917
ACSL5	0.124395	0.050884	0	0	0.182139	0.388421	0.304609	0.326521
ACSL6	0.072466	0.183973	0.237146	0.196888	0.141352	0.076251	0.038637	0
ACSM1	0	0.056164	0	0	0.822069	0.843621	0.026942	0
ACSM2A	0	0.019423	0	0	0	0	0	0
ACSM2B	0	0	0	0	0	0	0	0
ACSM3	0.214547	0.074466	0.175527	0.361244	4.55484	4.06447	0.362391	0
ACSM4	0	0	0	0	0	0	0	0
ACSM5	0	0	0	0	0.033677	0	0	0
ACSM6	0.155252	0.06036	0.154367	0	0	0	0	0
ACSS1	0.01183	0	0	0	0	0	1.33804	0.933989
ACSS2	22.5969	22.1917	3.42301	4.01906	6.47726	5.14673	35.4013	36.6641
ACSS3	1.02667	1.31514	3.17965	4.33621	1.06937	1.21803	0.030293	0.031896
ACTA1	0.247999	0.823569	26.4978	27.0454	0.312299	0.295493	0.142168	0.230164
ACTA2	0.109864	0	12.4198	13.8343	308.975	309.48	10.1065	9.76026
ACTA2-AS1	0	0	0	0	0.909789	1.10092	0.0247	0
ACTB	1083.38	1058.08	1524.69	1561.42	2089.57	2249.37	1812.74	2084.6
ACTBL2	0	0	0.035774	0.078263	3.71478	4.3305	0.195337	0.131286
ACTC1	0.124161	0.125899	24.5901	23.4777	330.257	337.069	0.203579	0.20234
ACTG1	668.737	665.871	931.088	905.548	1272.52	1279.91	547.194	544.887
ACTG1P17	0.080853	0	0.359069	0.529105	0.707219	0.716727	0.281427	0.725044
ACTG2	0.641475	0.905029	6.13423	5.23719	5.88719	7.46409	0.32648	0.22893
ACTL10	0.248339	0.096441	0.173534	0	0	0.339096	0.1323	0.472024
ACTL6A	37.94	39.8542	44.2726	40.6146	24.0669	26.6122	19.2088	21.4967
ACTL6B	0	0	0	0	0	0	0.020668	0
ACTL7A	0.074707	0	0	0	0.056033	0	0.022484	0
ACTL7B	0	0	0	0	0	0.042974	0	0
ACTL8	0	0	0	0	0	0	0	0
ACTL9	0	0	0	0	0	0	0	0
ACTN1	31.3888	31.8305	129.778	132.045	231.591	229.921	160.19	160.834
ACTN1-AS1	0	0	0	0	0.313817	0	0.161582	0.170102
ACTN2	0.062881	0.04134	0.335728	0.286344	0.479153	0.305704	0.927145	0.87897
ACTN3	0.343651	0.304872	1.39487	0.687399	0	0.122436	0	0.043612
ACTN4	127.832	127.942	76.5271	73.6509	72.4471	70.3969	117.866	117.463
ACTR10	18.235	16.7517	22.6833	23.4413	26.6975	27.5413	21.5218	20.7959
ACTR1A	35.0422	35.4756	35.2509	37.6997	39.685	36.6092	35.3683	34.1569
ACTR1B	8.96759	9.19682	8.92431	7.90938	13.5138	11.3238	20.597	19.6371
ACTR2	53.8382	53.9618	73.4859	71.6131	59.733	60.3825	54.5079	54.4346
ACTR3	20.2941	21.4711	48.9731	54.5286	44.0241	48.0765	16.0662	16.185
ACTR3B	4.62057	5.10927	7.18737	8.76373	3.13871	3.47134	4.21958	4.243
ACTR3C	0.314665	0.30116	0.783471	0.57254	0.244698	0.08272	0.212182	1.0813
ACTR5	5.20703	5.85903	4.03142	3.14812	2.17537	2.30848	2.61852	2.73613
ACTR6	37.715	39.8232	6.30616	5.67101	5.28915	6.88395	27.82	27.8715
ACTR8	6.36869	6.52493	6.06586	4.87978	5.38572	4.70655	3.63693	3.70668
ACTRT1	0	0	0	0	0	0	0	0
ACTRT2	0	0	0	0	0	0	0	0
ACTRT3	1.48157	0.930921	1.35637	1.46911	0.167613	0	0.512464	0.957585
ACVR1	19.9538	18.637	11.9853	12.3655	15.2249	14.3802	3.92285	4.2451
ACVR1B	9.77051	10.465	6.18415	6.18619	6.61547	6.54646	1.40136	1.2778
ACVR1C	0.456794	0.491625	0.337886	0.121112	0.032333	0.11452	0.121383	0.101006
ACVR2A	3.56135	4.16346	7.75622	7.69212	7.11795	7.04461	1.19874	1.30814
ACVR2B	13.593	14.0521	16.3584	17.2593	8.4191	8.22118	6.61526	6.79572
ACVR2B-AS1	0.153502	0.290035	0.760035	0.909806	0.139571	0.203029	0.66675	0.525724
ACVRL1	0.896046	0.655899	0.360053	0.134854	4.62228	6.79967	0.056994	0
ACY1	11.6195	12.1235	9.45779	9.04822	3.86921	4.14215	5.15026	4.27657
ACY3	0	0	0	0	0	0	0	0
ACYP1	8.96818	8.40899	12.646	10.6621	4.32114	6.39491	18.0199	20.4795
ACYP2	1.50796	1.18005	1.12501	1.6072	1.0383	1.1321	1.55452	1.01657
ADA	9.61919	8.77088	3.29864	3.15716	16.7095	18.6646	11.1463	11.1251
ADA2	12.607	12.8524	6.26042	7.31559	0.811952	1.08244	0.100502	0.185052
ADAD1	0	0.03956	0	0	0	0	0	0
ADAD2	0	0.067006	0	0	0	0	0	0
ADAL	3.44195	2.81758	3.84053	4.50521	5.43932	3.9957	2.20208	1.91142
ADAM10	16.2883	15.9481	28.0742	28.6728	25.5837	25.3823	19.3844	20.5215
ADAM11	0.092424	0.183435	0.160679	0.205018	0.368519	0.277607	0.284917	0.428123
ADAM12	0.020021	0	0.210974	0.159956	3.40319	4.09782	0.065808	0.110089
ADAM15	7.31045	5.96383	6.11193	4.3047	8.84393	7.017	73.5532	74.8367
ADAM17	18.9935	19.4132	12.5371	12.193	21.1216	22.4026	14.8961	14.4692
ADAM18	0.422565	0.191006	0	0	0.394308	0	0.409191	0
ADAM19	6.59785	6.1869	16.1032	14.5453	85.9694	87.5121	17.6029	19.3157
ADAM2	0	0	0	0	0	0	0	0
ADAM20	0.014444	0.049395	0	0.023158	0.015212	0.025101	0.021383	0.03972
ADAM20P1	0.121123	0.136815	0.566036	0.199967	0.133285	0.297048	0.048068	0.085509
ADAM21	0.080376	0.113777	0	0	0	0.093948	0.020876	0
ADAM21P1	0	0	0	0.062204	0	0.013337	0.032183	0.040313
ADAM22	0.245713	0.433573	3.82443	3.51576	0.715754	0.591089	1.87038	2.07437
ADAM23	1.53555	1.73301	4.55205	5.17431	1.10066	1.28033	0.051298	0.04693
ADAM28	0	0	0.25378	0.187525	0	0	0	0
ADAM29	0	0	0	0	0	0	0	0
ADAM30	0	0	0	0	0	0	0	0
ADAM32	0.209144	0	0	0	0.113865	0.18181	0.281059	0.299612
ADAM33	2.91343	3.16906	0.127455	0	2.79297	3.3777	0	0.01234
ADAM3A	0	0	0	0	0	0	0	0
ADAM3B	0	0	0	0	0.118209	0	0	0
ADAM5	0	0	0	0	0	0	0	0
ADAM6	0	0	0	0	0	0	0	0
ADAM7	0	0	0	0	0.021864	0	0	0
ADAM8	1.24165	1.04465	0.151927	0.491356	1.26965	1.01031	18.2648	19.381
ADAM9	13.7636	13.2057	6.90216	7.32432	29.7334	29.1001	29.1598	28.771
ADAMDEC1	0	0	0	0	0	0	0	0
ADAMTS1	0.173412	0.248197	8.21011	8.23128	8.28214	8.98985	24.5002	23.279
ADAMTS10	0.129124	0.19654	3.48681	2.70619	4.36278	4.04995	0	0
ADAMTS12	6.0681	5.68743	3.10791	2.44008	18.7298	19.0436	0	0
ADAMTS13	0.860595	0.889221	1.12408	0.48114	1.33584	1.14785	0.210739	0.144833
ADAMTS14	0.182625	0.118882	0.293508	0.582425	0.028959	0	0	0
ADAMTS15	0.344472	0.203789	0.935445	0.899963	0.692219	0.807829	0	0
ADAMTS16	0.259372	0.093426	6.29939	8.58746	0.02063	0	0.064008	0
ADAMTS17	0.082755	0.046014	0.197149	0.205584	0.869083	1.10433	0.020431	0
ADAMTS18	0	0.085762	0	0.122613	8.39247	8.12746	0	0
ADAMTS19	0.056625	0	7.1673	7.84317	0.439115	0.571605	0.399818	0.413611
ADAMTS19-AS1	0	0	0.91141	1.61638	0	0	0.072368	0
ADAMTS2	0.633054	0.496379	0.536917	0.910007	1.08143	0.723569	0	0
ADAMTS20	0.668445	0.596115	1.16663	0.848759	7.35366	7.62286	2.21101	2.27336
ADAMTS3	0.654081	0.855823	1.18854	1.12008	2.05905	1.95402	1.54908	1.32841
ADAMTS4	0.027816	0.01985	0.524908	0.380944	0.307817	0.309425	0.01948	0.024873
ADAMTS5	0.154602	0.165556	1.31466	1.32954	0.225513	0.310753	0.986112	0.910825
ADAMTS6	0.244713	0.320984	6.95701	6.6478	8.8222	8.89339	1.41902	1.91713
ADAMTS7	0.243373	0.242039	5.49051	5.2134	3.63176	3.9112	2.54835	3.0184
ADAMTS7P1	0	0.010714	0.090045	0.417828	0.074562	0.055631	0.029822	0.102949
ADAMTS8	0.251015	0.122924	0.594615	0.712448	0.03624	0	0	0
ADAMTS9	0.168367	0.105674	1.26944	1.26597	20.8621	23.5166	0	0
ADAMTS9-AS1	0	0	0	0	6.4362	6.99199	0	0
ADAMTS9-AS2	0	0	0	0	0.056216	0.24988	0	0
ADAMTSL1	0.289305	0.519183	1.14681	0.807545	1.92291	1.16272	0.057385	0.013147
ADAMTSL2	1.78975	2.23977	0.167268	0.551574	0.424028	0.325753	0	0
ADAMTSL3	0.455965	0.320521	0.206318	0.39522	0.440104	0.410396	0	0
ADAMTSL4	2.28473	1.90198	1.02038	0.49439	1.63898	1.12034	59.7946	63.3774
ADAMTSL4-AS1	0.744439	0.431882	0.330285	0.308275	0.701522	0.80854	0.638581	0.676842
ADAMTSL5	6.66046	6.94724	0.119411	0	1.95072	3.37806	1.12482	1.53277
ADAP1	0.669268	0.808619	0.41086	0.644721	0.207046	0.306719	0.086872	0.128517
ADAP2	1.12705	1.67591	0.218938	0	0.223476	0	9.44972	8.82704
ADAR	41.9537	40.5992	47.4846	44.1478	38.8748	38.4314	29.848	29.6483
ADARB1	3.70969	3.92591	2.63475	2.78913	7.4759	7.48166	1.52393	1.39928
ADARB2	0	0	0.458928	1.05153	0.444401	0.35512	0	0.017505
ADARB2-AS1	0	0	0	0	0	0	0	0
ADAT1	15.1449	16.5894	18.3575	13.1216	19.1102	16.1349	12.9014	13.703
ADAT2	3.20108	3.34777	1.62196	2.55357	1.29303	1.96345	2.44782	1.37062
ADAT3	5.98024	5.03989	2.41532	2.12811	2.7389	2.39411	6.81641	5.98451
ADCK1	3.80775	4.48319	2.29881	1.62981	1.0664	1.57841	1.55417	1.47145
ADCK2	6.92371	6.73382	2.43155	1.072	1.53376	1.06533	7.6769	7.94175
ADCK5	3.14402	2.75721	0.733457	0.897729	1.8591	1.33009	4.47316	4.80926
ADCY1	0.492751	0.34346	1.68188	1.62005	0.701612	0.559448	0.742125	0.886951
ADCY10	0.37002	0.214771	0	0.106518	0.531287	0.424009	0.589422	0.397247
ADCY10P1	0.876195	0.807154	0.410941	0.531125	0.824942	0.503802	0.269041	0.475659
ADCY2	0.074959	0.126467	15.6703	16.6981	0.577588	0.651641	0.047151	0
ADCY3	15.3241	15.4057	5.66124	3.88068	5.23578	6.97022	16.0881	14.9931
ADCY4	0.030358	0.070811	0.042156	0.025551	0.044156	0.033917	0.060345	0.022042
ADCY5	0.206549	0.158101	0.764798	0.437655	0.151987	0.208589	0.390677	0.509979
ADCY6	0.383688	0.59228	6.2639	6.92644	6.90883	6.99369	5.85607	5.01616
ADCY6-DT	0	0	0	0	0	0.182403	0	0
ADCY7	0.638041	0.432497	0.4743	0.401308	0.983697	1.86985	0.761111	1.07183
ADCY8	0	0	1.0421	0.75859	0	0	0	0
ADCY9	3.20631	3.41392	1.18165	1.01541	5.53584	5.33574	9.18415	9.35898
ADCYAP1	0.041578	0	0	0	0	0	0	0
ADCYAP1R1	0.023108	0.032436	1.24464	2.25143	0.039213	0	0	0
ADD1	47.7028	48.3653	68.6315	72.1951	55.026	57.1941	40.6041	40.5504
ADD2	3.0878	2.84838	23.4765	25.9262	6.29455	5.43429	0.013205	0
ADD3	23.8629	23.0597	20.0851	22.557	14.414	15.9767	8.63247	9.30923
ADD3-AS1	0.178336	0.178529	0	0	0	0.139048	0	0
ADGB	0	0	0	0	0.094052	0.052233	0	0
ADGRA1	0.028721	0.050874	0	0	0	0.043239	0	0
ADGRA2	0.502771	0.31065	0.997222	1.21304	63.2496	65.5653	3.14466	3.73838
ADGRA3	20.6962	21.4432	19.2351	18.7049	13.4861	14.0105	18.6888	17.8375
ADGRB1	0.117432	0.140405	0.247128	0.692008	0.516519	0.514048	0	0
ADGRB2	0.084836	0.084595	1.97704	1.35047	2.64854	2.56624	4.93453	5.96295
ADGRB3	0	0	0.267494	0.432805	0.156806	0	0	0
ADGRD1	1.87285	2.19794	0.056021	0	0.023409	0	0.009994	0.014153
ADGRD2	0.031032	0.004776	0.106514	0.005772	0	0	0.00511	0.018871
ADGRE1	0.020667	0.011818	0	0	0	0	0	0
ADGRE2	1.24107	0.931305	0	0.040739	0.141722	0.07091	1.35028	1.12213
ADGRE3	0	0	0	0	0	0	0	0
ADGRE4P	0	0	0	0	0	0	0	0
ADGRE5	12.4883	13.5989	0	0.385527	6.93464	7.56744	18.1241	18.3697
ADGRF1	0.025421	0.00774	0	0	0	0	0.073597	0.052274
ADGRF2	0	0.02022	0.139465	0.082018	0.061987	0	0.027561	0.046342
ADGRF3	0.175901	0.282793	0.246376	0.341753	0.222136	0.05234	0	0.049635
ADGRF4	0	0	0.28952	0	0.086518	0.030002	1.5292	1.7914
ADGRF5	0	0	0	0	0	0	0.783433	0.813636
ADGRG1	0.236684	0.416104	0.093141	0.03817	0.365884	1.18291	11.6673	11.9739
ADGRG2	5.80804	5.26441	2.56545	2.2584	0.281721	0.328863	0.121724	0.041524
ADGRG3	0	0.040706	0	0	0	0	0.151308	0
ADGRG4	0	0	0	0	0	0	0	0
ADGRG5	1.7859	2.5853	2.60379	1.03696	0	0	6.42312	5.05717
ADGRG6	0.376859	0.497565	2.01197	1.50432	1.93224	1.56802	7.0413	6.66828
ADGRG7	0	0.017008	0.076394	0	0.194624	0.12946	0	0
ADGRL1	17.2259	17.4013	13.4939	14.1402	7.11121	7.26162	14.5645	14.3129
ADGRL2	29.9785	29.4236	27.8754	25.8704	63.6602	60.9216	21.2047	20.493
ADGRL3	0.279398	0.197464	1.64862	1.86984	0.220733	0.253912	21.7152	22.9786
ADGRL4	0	0	0.226311	0.430446	0.076834	0	0	0
ADGRV1	2.30467	2.24394	17.5152	11.6322	1.25952	1.36478	0.844277	0.998785
ADH1A	0	0	0.072849	0	0	0	0	0.036258
ADH1B	0	0	0	0	0	0	0.014466	0
ADH1C	0	0.0035	0	0.00914	0.005181	0	0	0
ADH4	0.009642	0.025809	0	0	0	0	0	0
ADH5	45.2176	47.8315	55.9374	59.7245	47.3417	44.3835	32.15	37.7669
ADH6	0.063538	0.035564	0.059044	0.175052	0.139183	0.355145	0.089336	0.04141
ADH7	0	0	0	0	0	0	0	0
ADHFE1	0.152008	0.233192	0.202366	0.231433	0.643892	0.401175	0.467456	0.403537
ADI1	27.5696	27.3975	10.2888	10.8883	22.5024	22.3589	31.8992	32.4014
ADIG	0	0	0	0	0	0	0	0
ADIPOQ	0	0.079216	0	0	0	0	0	0
ADIPOQ-AS1	0	0	0	0	0	0	0	0
ADIPOR1	38.9061	34.9695	50.3116	50.7004	38.0876	38.2908	48.0706	50.6512
ADIPOR2	28.758	29.8483	20.5743	21.0722	33.2116	31.9354	47.4489	47.5637
ADIRF	0	0	0.001927	0	0	0	3.22745	2.96052
ADK	6.94865	7.10062	20.8934	21.2509	10.2937	10.6608	57.587	57.199
ADM	1.91811	1.88947	33.8763	29.1211	10.0915	12.519	36.8332	40.9747
ADM2	2.7314	2.46582	1.88458	2.43036	4.02157	4.85288	6.02372	6.58284
ADM5	2.3154	2.12778	0.822815	1.04954	0.449274	0.878077	0.986152	1.66055
ADNP	23.0384	21.3422	35.7478	33.8911	23.5179	24.6096	20.3149	19.9803
ADNP-AS1	1.40898	1.98208	1.31153	0.466066	1.14594	1.0862	0.442619	0.303718
ADNP2	13.0974	13.3612	12.911	11.6937	8.393	8.2409	7.76678	6.45753
ADO	7.03775	6.8929	7.71513	9.0954	5.47372	4.8898	5.64154	5.14241
ADORA1	0.625779	0.509717	0.324656	0.35974	18.9079	19.3037	0.037899	0
ADORA2A	8.05862	6.36769	1.18292	1.41455	1.31126	0.563205	0.396735	0.487654
ADORA2A-AS1	0.578559	0.399176	0	0.617629	0	0	0.217876	0.228631
ADORA2B	2.89796	3.038	1.91766	2.30153	13.3445	11.9204	2.76426	3.06975
ADORA3	0.056897	0.089259	0	0	0	0	0	0
ADPGK	28.076	26.148	12.6205	16.6807	22.0115	22.2536	14.4322	15.9414
ADPGK-AS1	0.144592	0.043528	0.104215	0	0.132049	0.108096	0.102964	0.072836
ADPRH	0.696079	0.729577	0.607337	1.68013	0.069067	0.034608	0.464335	0.213558
ADPRHL1	1.82362	1.90104	0.452135	0.480206	0.286853	0.155653	1.0456	1.38104
ADPRHL2	6.71552	7.68722	7.40884	6.25058	5.97837	5.485	16.614	18.2718
ADPRM	1.22311	1.34512	0.79571	2.02212	2.10664	1.89968	1.49929	1.46878
ADRA1A	0	0.013928	0.3703	0.106712	0	0	0	0
ADRA1B	0	0	0	0	0.632694	0.344922	0	0
ADRA1D	0.099526	0.025238	0	0	0	0	0.055284	0.041653
ADRA2A	0.034723	0	0.248292	0.5005	32.7299	32.6494	0	0.019053
ADRA2B	0.141041	0.080796	0.42034	0.328342	0.047154	0.077635	1.12626	1.22389
ADRA2C	13.44	13.3954	2.19998	4.01191	0.468519	0.552053	8.38517	7.52808
ADRB1	0.052296	0.035698	0.056632	0	0.151651	0.118184	0.637504	0.566317
ADRB2	0.010558	0	0.282137	0.125092	0.121923	0	0.211908	0.151049
ADRB3	0	0	0	0	0.063251	0	0	0
ADRM1	60.1667	60.7512	43.3992	44.9768	46.037	45.0962	55.2331	61.772
ADSL	23.3101	30.0751	23.4484	22.5723	14.694	17.6886	22.7311	26.4159
ADSS1	0.199208	0	4.54831	2.95317	1.04405	0.736019	0.233105	0.133125
ADSS2	23.6647	22.6769	40.2564	40.2827	18.5545	19.6108	23.1071	23.4709
ADTRP	1.42804	1.68756	0	0.087762	1.68227	0.944154	0	0
AEBP1	1.19911	1.48209	16.9683	16.9209	15.9664	15.1569	1.55111	1.53323
AEBP2	23.8443	20.4896	13.1261	12.7457	10.8532	12.3112	22.33	23.7059
AEN	28.0454	29.2465	28.3391	27.8283	44.594	43.9606	30.9158	32.987
AFAP1	12.3161	11.3806	3.26545	3.58155	3.72953	4.52152	12.2638	11.9601
AFAP1-AS1	0.152236	0.126436	0.094499	0	0.080635	0.028961	0.168282	0.169492
AFAP1L1	10.4264	10.8284	1.61305	2.1856	2.51111	1.8926	8.12791	7.36054
AFAP1L2	0.434067	0.464961	0.808663	0.660211	6.39191	6.94041	2.78454	3.26116
AFDN	55.8105	54.1687	80.798	75.9092	65.7776	58.8335	54.0801	53.2321
AFDN-DT	0.577511	0.464093	0.846611	1.62161	0.666954	0.599364	1.10586	0.294061
AFF1	14.4982	14.6631	14.8069	15.2065	7.19312	6.71737	6.27043	6.56023
AFF2	6.56399	5.84006	4.40369	4.69989	1.82781	1.41324	0.074279	0.022333
AFF3	0.387413	0.415703	0.069561	0.228936	0.896253	0.213827	0	0
AFF4	27.3106	27.6936	30.5664	31.9871	45.893	47.3623	24.3763	23.6256
AFG1L	3.07171	3.01237	1.27023	1.28856	1.35749	1.56422	0.636474	1.0368
AFG3L1P	10.0548	11.3861	5.81529	6.04004	8.15268	9.2681	5.81653	7.06146
AFG3L2	64.9498	62.2136	24.1801	21.7856	17.8232	17.5627	25.742	25.7365
AFM	0	0	0	0	0	0	0	0
AFMID	21.9109	19.8779	10.9497	12.2339	10.7854	9.87783	14.2456	11.7087
AFP	0	0	4.79094	2.02671	2.26224	3.08815	0	0
AFTPH	5.87177	5.89614	5.72553	6.62691	5.1614	5.76309	11.3506	12.1402
AGA	2.73865	2.21251	1.68115	1.90972	1.44914	1.41381	2.89564	2.89419
AGAP1	7.30043	7.31927	6.83061	5.8011	4.59349	6.0272	6.03119	5.20127
AGAP1-IT1	0.211622	1.01582	0	0	0	0	0.521519	0.211151
AGAP11	0.025014	0	0.086616	0.07206	0	0	2.52524	1.26228
AGAP12P	1.26391	1.5211	0.982422	1.20098	1.26656	1.06905	0.896636	0.76038
AGAP2	0.062626	0.073068	0.159342	0.458238	0	0	0.073686	0.136782
AGAP2-AS1	0	0	0	0	0	0	0.838776	0.747513
AGAP3	8.36063	8.23722	16.3876	15.8716	18.7494	16.3444	14.4186	16.3777
AGAP4	6.69629	7.00657	5.33068	4.69581	5.68221	5.30646	4.46635	4.27613
AGAP5	3.49358	2.82661	1.95376	2.44647	2.13921	2.38052	2.67101	1.80504
AGAP6	5.02565	5.23932	3.30709	2.45165	4.41791	1.74681	3.72777	3.20696
AGAP9	3.46333	3.2624	2.45836	1.92882	2.72369	2.71687	2.78403	2.965
AGBL1	0	0	0	0	0	0	0	0
AGBL1-AS1	0.038034	0	0	0	0	0	0	0
AGBL2	0.056925	0.169514	0.187451	0.247477	0	0.077838	0.088364	0
AGBL3	0.985321	1.31782	2.03323	2.64818	0.942084	0.520804	0.562204	0.320009
AGBL4	0.488248	0.25519	0.135211	0	0.049487	0.078366	0.004864	0
AGBL4-AS1	0	0	0	0	0	0	0	0
AGBL4-IT1	0	0	0	0	0	0	0	0
AGBL5	5.82235	6.35873	18.8977	16.96	17.9815	18.715	23.1194	22.995
AGBL5-AS1	0	0	0	0	0.026921	0	0.665731	0.144202
AGER	1.59571	1.69006	0.8982	1.02851	7.59611	3.57891	0.68521	1.72317
AGFG1	12.6836	15.7784	41.9238	21.7703	20.2129	24.0216	24.0912	30.1111
AGFG2	1.39281	1.08572	0.676226	0.698696	1.56903	1.00429	2.2707	2.83117
AGGF1	14.015	13.5745	9.62061	10.1581	6.11877	5.73178	6.68938	7.35518
AGK	8.66135	7.9272	8.21061	10.8512	10.9189	11.8174	9.04434	8.62321
AGL	37.1694	38.0896	6.86819	6.87598	10.5726	11.4559	19.3458	18.436
AGMAT	0.899398	0.856579	0.568478	0.833464	0	0.071141	0.017265	0.034601
AGMO	0.119997	0.120887	0	0	0.035263	0	0.016292	0
AGO1	22.5348	22.4543	18.0892	18.3829	7.42417	7.1356	20.6775	21.0601
AGO2	12.9583	12.8542	16.8766	18.7927	9.11124	8.1015	20.2205	19.8865
AGO3	2.61267	3.66516	6.68299	3.64255	2.29069	3.10642	2.41629	2.1303
AGO4	7.43831	7.43155	2.58711	2.58213	1.78219	2.1449	3.292	3.64027
AGPAT1	14.5633	15.67	31.0874	29.5218	38.0165	37.6762	21.1338	21.1413
AGPAT2	19.6302	18.7075	5.61746	4.40443	5.03172	5.10605	12.6783	12.4716
AGPAT3	3.22816	3.41573	1.4473	0.88543	7.36618	7.63659	8.08525	9.72402
AGPAT4	2.79722	2.97565	4.98024	5.11765	15.5921	14.4254	1.97468	1.76015
AGPAT5	5.32998	5.65569	19.0771	18.2	16.0188	13.8038	25.4386	27.0297
AGPS	11.0184	10.2871	12.8819	13.9743	14.1104	14.5799	12.182	12.0723
AGR2	0	0.050842	0	0	0	0	0	0
AGR3	0	0	0	0	0	0	0	0
AGRN	24.3053	22.8488	18.0969	17.4292	38.3807	36.2868	71.5379	71.1259
AGRP	0	0.075691	0	0	0	0	0	0
AGT	0	0	0	0	0	0	0	0
AGTPBP1	19.4268	17.2517	12.9161	13.9212	5.89003	6.58816	6.96597	6.83738
AGTR1	0.061838	0	0	0.079636	0	0	0	0
AGTR2	4.22354	4.39096	45.8973	43.043	1.31583	0.92783	0	0
AGTRAP	19.0435	18.9603	14.4477	14.611	8.36973	10.0625	13.1343	12.9583
AGXT	0	0	0	0	0	0	0.016768	0
AGXT2	0	0	0	0	0	0	0	0
AHCTF1	15.2503	14.4611	10.7136	11.3804	13.195	15.3178	16.8526	17.0619
AHCY	99.387	101.725	82.4126	87.9703	86.3294	90.1257	128.305	127.536
AHCYL1	55.2308	56.3905	67.6	65.1245	40.6967	41.2739	51.5983	53.0176
AHCYL2	14.6426	14.4738	5.32965	5.10593	1.68828	1.82473	4.13744	4.06977
AHDC1	2.75228	2.18504	11.5181	12.6494	15.512	12.8636	11.0465	10.6095
AHI1	2.00618	1.97113	6.08305	4.80863	3.18648	3.56962	3.05882	3.34768
AHNAK	9.62973	10.3038	12.21	11.4287	81.882	82.1082	161.788	166.987
AHNAK2	0.059468	0.110048	0.203366	0.18681	1.32207	1.37644	0.102911	0.197799
AHR	1.19267	1.39657	1.81818	1.96608	11.2186	11.5161	1.25513	1.19613
AHRR	0.142283	0.190542	0.633433	0.098735	0.502506	0.215399	0.234655	0.173458
AHSA1	94.4942	96.9749	89.4491	96.6551	78.7973	77.4457	121.427	116.398
AHSA2P	11.9152	10.0209	12.0438	14.9023	12.6832	11.5855	9.52358	8.77715
AHSG	0.18447	0.078754	0	0	0.123342	0.02215	0	0
AHSP	0	0	0	0	0	0	0	0
AICDA	0.090036	0.2923	0.137678	0.136126	0	0	0	0.021423
AIDA	19.8083	18.983	44.2751	47.341	21.4619	20.9606	17.3439	17.3813
AIF1	0	0	0	0	0	0	0	0
AIF1L	34.7124	34.6913	27.9479	27.6026	2.00482	1.55827	23.8546	23.6577
AIFM1	44.2714	42.104	30.66	29.8995	34.4799	33.6585	17.8623	18.4568
AIFM2	6.12338	6.92615	1.42154	1.66302	0.49217	0.887772	0.618336	0.220501
AIFM3	0.448892	0.191457	0	0	0	0	0.046531	0.202425
AIG1	0.982336	0.881271	17.0711	18.584	1.75136	2.36296	1.41593	1.20388
AIM2	0.109497	0	0.256419	0.30342	0	0	0	0
AIMP1	29.6978	33.7239	14.765	15.6114	21.819	20.481	17.4007	18.2633
AIMP2	11.8941	14.2829	15.9717	17.3251	13.5926	13.0157	29.6961	28.0898
AIP	10.8546	11.282	14.6347	14.0099	17.5299	15.1481	11.5746	11.9543
AIPL1	0.125459	0.060871	0	0.057471	0	0	0	0
AIRE	5.61485	5.95406	0.034127	0	0.023855	0.04515	0.054103	0.042467
AIRN	0	0	0.073246	0.092666	0	0.020171	0.024004	0.019879
AJAP1	0.016521	0.029416	0.323094	0.247123	0.047814	0.16266	5.75404	6.27704
AJM1	0.459526	0.63003	0.257413	0.2232	2.44685	2.29627	1.18709	1.1893
AJUBA	4.81568	5.12469	5.72803	4.59425	15.9945	16.9858	13.1575	12.3329
AK1	1.45548	1.90616	3.28284	1.78448	3.96562	3.97602	2.8913	3.00418
AK2	33.5764	40.8783	15.7162	18.3801	15.773	16.8985	34.6488	37.3792
AK3	2.11871	1.90547	9.2302	10.046	3.05104	3.47892	10.4215	10.8823
AK4	53.0727	50.9487	29.4231	34.1064	7.36493	6.70167	5.74362	5.90302
AK5	4.22345	2.94163	0.114365	0.288558	0.243329	0.076906	7.98089	7.8744
AK6	23.304	29.4366	16.9869	15.7473	18.5197	20.7244	13.1009	12.8329
AK7	0.46966	0.698369	0.206263	0.185933	0.108677	0.044236	4.08284	3.46902
AK8	0.051622	0.072793	0	0.06837	0.078556	0.044753	0.065178	0.078972
AK9	0.267462	0.101291	0.357621	1.49412	0.829268	1.12038	0.585651	0.552968
AKAIN1	0	0	0	0	0	0	0	0
AKAP1	63.1652	63.1923	11.3944	9.7242	4.34202	4.24578	13.7387	13.3949
AKAP10	10.9667	9.49513	10.1964	11.6352	5.86435	7.36554	6.01574	5.9071
AKAP11	4.34701	4.28262	4.58839	5.31007	5.04746	4.78582	3.27619	3.30409
AKAP12	114.677	119.891	23.2889	23.7876	39.2593	43.0243	20.0391	20.912
AKAP13	4.30284	4.22929	11.1132	10.607	25.9195	24.9695	12.5316	12.7259
AKAP14	0	0	0	0	0	0	0	0
AKAP17A	26.0338	24.4096	14.0965	12.7203	13.5223	13.0021	25.9786	25.3915
AKAP3	17.62	16.8739	1.04427	0.112332	0.152816	0.080092	0.16602	0.461052
AKAP4	0	0	0	0	2.51088	2.08545	0	0
AKAP5	1.08542	1.26571	0.910196	0.899467	1.18632	1.24208	0.822045	0.644999
AKAP6	0.153175	0.216858	0.162255	0.103605	1.81292	2.21709	0.254309	0.229381
AKAP7	3.24286	3.00999	5.29715	5.47941	0.840539	0.677934	0.240624	0.364882
AKAP8	16.9976	15.112	8.49127	9.27725	9.85759	9.75958	11.7439	13.2365
AKAP8L	27.4428	24.5969	36.8511	34.2333	26.129	26.3808	33.7027	32.6397
AKAP9	9.32682	7.09719	7.41832	10.6726	9.23725	9.87209	10.1535	9.91975
AKIP1	5.86784	6.43248	8.32695	9.05958	11.8779	8.90715	10.4129	7.6114
AKIRIN1	65.748	64.326	77.8275	79.877	34.2627	32.7366	30.5493	28.9574
AKIRIN2	28.7376	33.5507	40.1251	40.9677	29.4097	29.5265	14.9694	15.181
AKNA	11.4943	11.2658	3.10164	3.91569	3.75235	3.38778	7.32168	6.47622
AKNAD1	0.061054	0.029838	0.060225	0.008855	0.126954	0.020027	0.433852	0.822725
AKR1A1	58.6751	58.7867	39.2133	43.7535	24.9182	23.2639	42.7024	45.5122
AKR1B1	18.2147	15.9917	38.5703	33.5396	140.196	136.261	524	533.085
AKR1B10	0	0	0	0	0.24321	0.131899	0	0.131675
AKR1B15	0	0	0	0	0.161817	0.156039	0.267728	0.44378
AKR1C1	0	0	0.328596	0.250468	0.189907	0.202356	0.040144	0
AKR1C2	0.026678	0	0	0	0.170701	0.252047	0	0
AKR1C3	0	0	2.53344	2.27443	0.772457	0.351893	0	0
AKR1C4	0	0	0	0	0	0	0	0
AKR1C8P	0	0	0	0	0	0	0	0
AKR1D1	0	0	0	0	0.095678	0.151561	0	0
AKR1E2	0.097356	0.026276	2.55731	1.91785	0	0	0.126656	0.33136
AKR7A2	7.71056	8.65081	7.04606	9.45079	10.5809	8.54892	29.167	30.3998
AKR7A3	0.34638	0.335704	0	0.575055	0.282654	0.401317	1.41468	1.71895
AKR7L	0.137369	0.089695	0	0	0.290192	0.215267	1.30127	1.68348
AKT1	8.88991	9.49081	28.3768	27.8191	21.295	22.3251	18.5742	18.1977
AKT1S1	17.9988	17.5029	17.9121	12.0519	21.034	22.012	17.5811	15.9886
AKT2	36.3518	33.3677	46.0996	42.6962	31.1445	37.2274	34.3022	37.6997
AKT3	3.55362	3.58587	9.43883	10.6578	8.05104	8.29647	8.46009	8.32196
AKTIP	9.47026	8.77682	7.32818	7.04504	4.49329	3.82574	10.3781	10.1247
ALAD	23.2324	22.1076	3.68792	4.7686	10.3777	11.7247	20.1749	20.2825
ALAS1	13.6939	14.7951	12.384	12.2182	12.2057	11.9184	31.1288	27.1226
ALAS2	0	0	0	0.329118	0.104484	0	0	0
ALB	0	0	0	0	0	0	0	0.0927
ALCAM	0.243046	0.308607	13.2165	13.9386	234.82	231.883	1.24395	1.50222
ALDH16A1	6.3546	6.5772	5.32499	4.40151	3.50072	3.68428	2.8278	3.01058
ALDH18A1	15.6005	15.5459	25.2397	25.9942	32.0474	30.9986	23.2876	22.9095
ALDH1A1	0	0	0.137378	0.414713	0.15617	0.459307	0.038052	0.153487
ALDH1A2	0.390777	0.345404	0.497976	0.275744	24.8558	21.6048	0.135249	0.315535
ALDH1A3	3.04693	3.09123	1.72397	1.68992	0.581609	0.627784	5.91425	6.36195
ALDH1B1	5.47482	5.41403	14.3637	12.9246	8.9944	9.47088	6.84287	7.72698
ALDH1L1	0.172179	0.179223	0	0.209925	0.595476	0.509958	0	0.135484
ALDH1L1-AS1	0	0	0	0	0	0	0	0
ALDH1L1-AS2	0.029585	0	0	0	0	0	0	0
ALDH1L2	13.9812	14.2453	1.13739	1.25624	6.70271	7.20205	8.69459	8.95414
ALDH2	13.4395	12.0979	1.71979	2.16834	5.28912	4.71713	5.09426	5.22295
ALDH3A1	0.076179	0.076726	0	0	0	0	0	0
ALDH3A2	30.5581	31.9146	49.3542	54.2459	5.81277	5.02283	11.9661	9.18556
ALDH3B1	0.098139	0.331811	0.260835	0	0.074834	0.058054	3.70609	2.51841
ALDH3B2	0	0	0	0	0	0	2.21105	2.58736
ALDH4A1	6.78611	8.62831	5.60979	4.6633	2.6081	3.08	42.9999	42.1071
ALDH5A1	1.19254	1.30017	0.453335	0.779223	0.851691	0.468958	7.15746	6.19363
ALDH6A1	3.69809	3.66082	3.88997	3.9176	5.14507	4.71969	3.91439	4.24678
ALDH7A1	62.3345	50.0835	31.8798	29.7832	22.1055	21.5844	16.4545	17.2963
ALDH8A1	0.068695	0.038339	0	0	0.14458	0	0.062223	0.135503
ALDH9A1	8.09216	7.97023	10.7042	11.3893	10.2284	9.72597	13.9755	16.0595
ALDOA	412.032	411.356	787.563	795.514	376.313	375.196	458.772	452.62
ALDOB	0	0	0	0	0	0	0	0
ALDOC	13.3371	14.0395	18.3797	19.5091	5.35157	5.01196	11.5862	10.4557
ALG1	5.91857	5.74489	6.20201	6.14636	8.19169	6.90045	6.52927	7.18639
ALG10	2.35623	1.92105	2.99314	2.88379	4.20752	3.30014	4.81156	4.49816
ALG10B	1.13226	1.01797	1.49336	1.49642	2.73183	2.53785	2.93748	3.17518
ALG11	12.5283	10.6097	8.84242	10.3838	20.085	17.2217	9.0536	8.85386
ALG12	2.81627	3.0686	2.44305	2.57659	3.77533	3.65198	3.6258	3.69665
ALG13	15.9038	14.2242	16.0221	17.5173	8.70258	10.4796	8.30799	9.97385
ALG14	0.28493	0.372491	0.113677	0.234406	1.27805	0.891088	0.53803	0.634529
ALG14-AS1	0	0	0	0	0	0	0	0
ALG1L	0.485943	0.630252	0.823968	0.680762	0.159635	0	0.689197	0.851291
ALG1L2	0.303829	0.792808	3.15293	2.02506	0.997913	0.975349	0.331231	0.181283
ALG1L9P	1.11199	1.51362	1.03983	1.8608	0.275279	0.254302	0.65077	0.657317
ALG2	16.1887	16.632	4.94178	5.43055	9.33135	9.85287	14.9926	14.2234
ALG3	27.4316	29.5939	22.1305	26.4449	18.2472	19.0084	17.3603	18.5548
ALG5	15.0578	13.7954	8.21784	7.88107	14.7539	15.1466	11.0077	8.98416
ALG6	11.8721	10.605	9.28174	8.31137	3.5111	3.79122	5.01579	3.94361
ALG8	19.8695	19.1242	19.2699	17.7423	18.6295	18.1388	20.0103	20.7038
ALG9	5.34931	5.90988	4.28688	3.56368	4.70195	5.12498	7.15339	7.78064
ALK	0.006237	0	0	0.017908	0.577247	0.606797	0.003601	0.009493
ALKAL1	0	0	0	0.751892	0	0	0	0
ALKAL2	0	0	0.164367	0.358659	0	0	0.034458	0.190934
ALKBH1	9.37138	10.9866	5.94821	3.66412	3.98657	5.03548	5.23966	6.13188
ALKBH2	12.054	13.5631	9.19319	10.8226	2.10425	2.89758	9.12849	7.91083
ALKBH3	2.7447	3.14986	3.64093	4.29711	5.23223	5.7803	6.21123	6.41626
ALKBH3-AS1	0.081795	0.066089	0	0	0.072278	0.049638	0.179403	0.03268
ALKBH4	4.12533	5.07354	3.27412	3.23055	4.52729	3.93689	2.85684	3.57306
ALKBH5	26.2574	25.78	26.1973	25.3804	17.2035	15.7858	30.6404	30.2244
ALKBH6	4.19835	3.87683	4.7225	6.09509	5.34942	4.962	4.58557	4.39722
ALKBH7	25.1697	27.1863	11.0558	10.9739	12.9112	12.1915	8.60566	7.99821
ALKBH8	3.30609	3.4272	3.45418	2.64564	2.59185	2.39217	3.71573	3.69204
ALLC	0	0	0	0	0	0	0	0
ALMS1	5.27891	4.73982	8.95631	9.90757	4.86983	5.67276	3.19254	3.30555
ALMS1-IT1	1.36375	1.81709	1.73016	1.41702	1.51029	2.61127	0.315715	0.572859
ALMS1P1	0.025764	0	0	0	0	0	0.059509	0
ALOX12	3.2819	3.26669	0.678406	0.16076	0.39357	0.468618	0.555944	0.736484
ALOX12-AS1	1.82743	1.67736	1.32771	1.09198	2.71104	1.43837	2.74643	2.87895
ALOX12B	0	0.178942	0.097969	0	0.067254	0	0.14975	0.052857
ALOX12P2	0.24254	0.905207	2.81172	1.86857	0	0	0.053724	0
ALOX15	0	0	0.4317	0.186598	0	0.247781	0.092363	0.040698
ALOX15B	0	0.018307	0	0	0	0	0.082901	0
ALOX5	1.18806	0.404547	0.729212	0.128132	0.34373	0.18396	8.13823	9.49916
ALOX5AP	0	0	0	0	0.358343	0.647146	0	0
ALOXE3	0.082344	0.048849	0	0	0	0	1.44209	1.46154
ALPG	216.957	228.867	0.126969	0.07078	0	0	6.52338	8.05353
ALPI	0	0	0	0	0	0	0	0
ALPK1	0.071878	0.009445	0.323145	0.046096	0	0.022296	0.172164	0.087597
ALPK2	0	0	1.80793	1.83691	2.73535	2.31631	0	0
ALPK3	0.221625	0.225081	7.80396	7.53572	3.88212	3.80351	0.384539	0.372415
ALPL	68.1529	66.9985	31.8598	38.2303	1.52508	1.80637	5.101	5.32252
ALPP	41.6924	40.7162	0	0	0	0	5.14887	5.32044
ALS2	5.04227	5.54806	8.34374	7.78762	10.1675	10.3277	4.457	5.13113
ALS2CL	2.48467	2.02026	0.677288	0.50738	0.23561	0.128489	3.41437	4.10649
ALX1	1.97253	1.35418	1.85115	1.77544	1.36522	1.68906	0.657339	0.581778
ALX3	0	0	0	0	0.040893	0	0	0.014602
ALX4	0.038533	0.058242	0	0	2.04022	1.80465	0.029718	0.032262
ALYREF	96.7772	100.639	52.1921	50.2147	52.837	61.9957	69.063	62.0334
AMACR	2.11647	2.1307	2.46694	2.82928	5.02814	4.83174	1.60222	1.78736
AMBN	0	0	0	0	0	0	0.025907	0
AMBP	0	0	0.302647	0	0	0	0	0
AMBRA1	17.0028	15.6349	13.1215	11.0051	9.49635	9.65145	7.39164	6.6893
AMD1	41.0018	43.6267	41.1675	46.1718	21.8863	28.6948	58.2034	53.8836
AMDHD1	0.895777	0.611656	0	0.131883	0.711512	1.10744	0	0.012962
AMDHD2	10.5191	8.96868	7.88792	6.451	9.30755	12.8603	13.2574	14.2594
AMELX	0.013396	0	0	0	0	0	0	0
AMELY	0.013396	0	0	0	0	0	0	0
AMER1	1.11994	1.13025	2.31101	2.38318	2.5366	2.29819	1.8154	1.34894
AMER2	0.093518	0.011215	0	0	0	0	0.399331	0.273159
AMER3	0.062369	0.02882	0	0	0	0	0	0
AMFR	13.6735	11.3619	9.66563	11.8069	12.8781	13.0173	11.1702	11.199
AMH	0.079351	0.06997	0.097334	0	0.540185	0.773377	0.013736	0
AMHR2	0.5147	0.14099	0	0	1.94872	2.0781	0.024578	0
AMIGO1	0.536961	0.419201	0.386455	0.620425	0	0.078992	0.178379	0.234638
AMIGO2	0.184906	0.104683	2.9466	3.59881	3.59041	2.88788	0.263847	0.195509
AMIGO3	0.255183	0.793792	0.859677	1.40376	0.920242	2.68549	1.01068	1.24977
AMMECR1	10.8729	11.0342	15.7071	17.6942	14.557	15.8189	2.61194	2.46307
AMMECR1L	8.802	7.58104	12.9012	14.7334	10.6726	10.6884	6.00473	5.90153
AMN	1.16336	0.86614	0	0	0.245239	0.076178	3.25873	4.2
AMN1	1.4194	1.2287	1.62037	2.51723	2.21715	0.999146	1.42066	2.42783
AMOT	0.819665	0.934589	3.13899	3.66084	19.4169	19.2001	11.6289	11.2395
AMOTL1	0.441516	0.367188	6.61189	6.48219	11.3215	10.867	32.8263	32.5805
AMOTL2	3.20163	2.57726	13.0796	12.5361	65.343	64.3712	35.2393	34.2788
AMPD1	0	0	0	0	0	0	0.000931	0
AMPD2	3.11283	3.37521	10.0468	8.26269	16.101	14.7819	9.24224	8.84688
AMPD3	1.19076	1.82725	1.60593	2.26717	1.0666	1.76123	3.38925	2.83331
AMPH	0.130754	0.13639	0.682483	1.06505	0.019706	0	0	0
AMT	11.2083	7.46201	11.647	8.67549	2.66692	2.94525	2.94993	2.77308
AMTN	0	0	0	0	0	0	0	0
AMY1A	0.053608	0	0	0	0	0	0	0
AMY1B	0.033657	0	0	0	0	0	0	0
AMY1C	0.058798	0	0	0	0	0	0	0
AMY2A	0	0	0	0	0	0	0	0
AMY2B	1.40906	2.02956	0.186959	0.887827	0	0	0.050516	0
AMZ1	1.73983	0.948729	0.086402	0	0	0.047419	4.8663	6.11734
AMZ2	24.1849	19.4906	19.606	25.2643	27.9971	23.4031	39.2579	34.9267
AMZ2P1	2.03215	1.53383	1.50714	0.488184	0.697763	0.664128	1.99464	1.32422
ANAPC1	16.92	16.9788	12.9021	13.4719	6.87346	6.67429	10.9882	10.427
ANAPC10	8.53579	8.32634	12.5445	16.6128	11.7682	13.8322	6.16529	6.58066
ANAPC11	46.568	37.0883	32.473	31.5793	35.0631	34.9827	56.8183	50.8853
ANAPC13	9.44772	12.4102	6.58094	7.54847	22.2242	24.7324	14.0946	13.6831
ANAPC15	23.2466	20.5314	16.5809	19.5129	13.1308	11.0229	13.9768	15.9574
ANAPC16	12.2503	12.5888	13.0378	17.0935	14.9849	14.2881	9.60693	12.3236
ANAPC1P1	1.1013	0.788147	0.488987	0.975356	0.564288	0.654053	0.787217	0.73113
ANAPC2	10.7357	10.1084	7.3421	5.99066	10.98	11.9502	14.8533	15.7207
ANAPC4	33.3522	30.6025	16.2278	14.233	7.40919	7.96453	10.2197	10.5513
ANAPC5	59.384	59.4441	51.4999	53.9738	40.2032	41.5968	39.8958	42.7673
ANAPC7	30.6263	26.0277	26.5538	21.9328	12.9943	13.8256	16.8774	17.7557
ANG	0.026483	0.072701	0.800133	1.27445	1.21582	0.696695	1.21928	0.965803
ANGEL1	7.65476	7.02728	4.41646	4.20107	3.16482	3.13016	5.55991	5.39561
ANGEL2	9.64255	10.981	11.2469	8.98284	7.24141	6.67735	3.96605	4.25335
ANGPT1	4.15824	4.16171	3.49098	4.30874	10.9743	9.85732	8.15002	7.07817
ANGPT2	0.032479	0.067673	0.23832	0.303734	13.1042	11.0655	1.57634	1.18463
ANGPT4	0	0	0.051212	0	0.029336	0	0.08091	0.028086
ANGPTL1	0.055577	0.110891	0.1362	0.028302	0.135013	0.171341	0.011022	0.033053
ANGPTL2	0.630426	0.634724	14.6641	15.3465	4.71436	4.6884	0.053338	0
ANGPTL3	0.029945	0.002846	0	0.03716	0.054531	0.03082	0.03796	0.056079
ANGPTL4	0.282574	0.429945	1.83887	1.61023	0.16498	0.126377	1.69067	1.47729
ANGPTL5	0	0	0	0	0	0	0.105633	0
ANGPTL6	0.087491	0.020772	0	0.250982	0.4021	0.326596	0	0
ANGPTL7	0.124688	0.287476	0.764327	1.27629	0.03387	0.044937	0.002982	0.023335
ANGPTL8	0.144883	0.182655	0	0	0	0	0	0.009928
ANHX	0.087423	0.051998	0	0	0	0	0	0
ANK1	2.85551	2.51774	0.673106	0.793147	0.824584	0.692905	10.7267	11.693
ANK2	10.692	8.15961	5.34151	6.50043	9.04649	8.67542	0.119615	0.096292
ANK3	17.3369	21.3661	21.6134	22.4376	5.94028	6.4123	6.37561	6.08055
ANKAR	0.454613	0.293991	0.407671	0.590853	1.23352	0.582605	0.269309	0.247834
ANKDD1A	0.839751	1.26358	1.40879	1.18473	1.24761	1.1053	2.76339	3.53056
ANKDD1B	4.75578	3.23504	0.136073	0.305669	0.622113	0.13989	0.26095	0.278629
ANKEF1	1.13998	1.42884	1.78476	2.27152	0.612473	0.49251	0.865775	0.939128
ANKFN1	0	0	0.225904	0	0	0	0.064798	0.090889
ANKFY1	12.1956	11.7583	10.1503	11.1323	11.7041	10.3049	16.9047	17.5443
ANKH	3.87497	4.11002	9.23949	9.4404	3.83756	4.05793	5.36898	5.65888
ANKHD1	24.8453	28.8076	25.5131	27.8354	20.2715	27.007	16.2178	30.5488
ANKHD1-EIF4EBP3	14.1085	12.8361	8.28121	11.3727	13.6068	6.27104	17.5639	6.89814
ANKIB1	13.1969	11.5898	13.8155	14.4997	15.7703	16.257	25.0726	24.0698
ANKK1	0.025687	0	0	0	0.26099	0	0.20181	0.098554
ANKLE1	2.99014	3.21494	2.35794	1.66821	0.870784	0.764019	1.12238	0.976459
ANKLE2	17.7026	17.7593	12.5631	12.6244	20.6315	19.1411	16.4295	17.9347
ANKMY1	0.614078	0.768577	0.799483	1.05943	2.2272	1.62868	1.0616	1.16349
ANKMY2	1.72775	2.0994	3.767	2.59773	4.41864	5.41452	11.2553	11.295
ANKRA2	7.30032	7.17535	9.14621	9.27225	9.45497	9.46224	3.76602	3.58666
ANKRD1	0	0	2.86116	3.32766	22.9197	20.0094	2.26527	2.73897
ANKRD10	58.0939	62.7788	113.537	105.06	73.4894	69.9804	37.0838	32.207
ANKRD11	54.1099	51.7329	37.5609	31.4214	51.3875	48.8789	39.8237	38.9194
ANKRD12	5.16798	5.1817	6.26822	9.16815	4.75646	4.64034	5.88383	6.05938
ANKRD13A	15.3033	17.1708	4.87321	3.8181	4.30231	5.37606	9.15275	9.88205
ANKRD13B	1.61322	1.9795	3.58428	4.72026	1.78336	2.0497	2.86113	2.00169
ANKRD13C	7.35116	8.24788	7.88982	5.83434	5.5133	6.27021	9.41122	10.4545
ANKRD13D	8.15555	7.65223	4.80992	4.04676	6.16495	5.55039	11.2912	9.32296
ANKRD16	1.55347	2.38344	2.07965	4.19071	1.70298	0.887656	1.8059	1.45594
ANKRD17	26.2469	25.738	53.6261	54.2385	32.6977	36.0357	20.6718	20.6977
ANKRD18A	0.20495	0.551388	0.932962	1.30486	0.461984	0.57502	0.049841	0.069382
ANKRD18B	2.91194	2.75632	2.59086	3.20384	1.38599	1.60742	1.29934	1.26042
ANKRD18DP	0	0	0	0	0	0	0	0
ANKRD19P	0.872454	0.670755	0	0	0.040176	0.138622	1.97601	3.58092
ANKRD2	0.252623	0.273397	0	0	0	0	0.979723	0.751099
ANKRD20A1	0.005248	0.078205	0.133527	0	0.282877	0.166459	0.180105	0.254855
ANKRD20A11P	0.049613	0.018358	0.199455	0.222763	0.527727	0.515586	0.40533	0.277848
ANKRD20A2	0.005452	0	0	0	0.108081	0.065936	0.046453	0.167066
ANKRD20A3	0.003516	0	0.028497	0.003047	0.128275	0.091726	0.096457	0.425617
ANKRD20A4	0.004771	0	0	0	0.089704	0.091228	0.101582	0.222372
ANKRD20A8P	0	0	0	0	0	0.030172	0.011502	0
ANKRD22	0	0	0	0	0	0	0	0
ANKRD23	0.366734	1.59266	0.504605	0.592055	0.277283	0.795393	0.300681	0.331843
ANKRD24	3.59356	4.02286	2.7992	2.9085	0.562328	0.643478	2.41459	2.61197
ANKRD26	3.83371	3.39768	3.04792	3.69453	4.31246	3.72564	3.59492	3.76093
ANKRD27	4.90095	5.11855	9.70326	9.05265	5.80513	5.61291	12.8982	13.4265
ANKRD28	17.9357	18.0786	24.1424	26.5835	7.14628	7.17219	7.00038	7.14893
ANKRD29	0.360631	0.53022	0.751898	0.762803	0.159558	0	0.113871	0.202019
ANKRD30A	0	0	0	0	0	0.082	0	0
ANKRD30B	0	0	0.024086	0	0.095667	0.03619	0.003291	0
ANKRD30BL	0	0	0	0	0	0	0	0
ANKRD31	0	0.031155	0.20689	0.081748	0	0.050065	0.100333	0.091753
ANKRD33	0.165908	0.147122	0.150776	0.183092	0	0	0.992297	0.702991
ANKRD33B	1.75404	1.94839	2.46104	2.79955	6.8641	7.07826	11.0431	11.286
ANKRD34A	0.611128	1.04813	0.149749	0.316682	0.355747	0.398293	0.391474	0.168222
ANKRD34B	0.23759	0.221389	0.579775	0.629321	0	0	1.14629	0.907947
ANKRD34C	0	0	0	0	0	0	0.009227	0
ANKRD34C-AS1	0	0	0	0	0	0	0	0
ANKRD35	0.09331	0.12719	0.729928	0.599921	0.074311	0	0.044966	0.01909
ANKRD36	2.80175	2.86129	2.24519	3.03986	3.49974	3.42557	1.84273	1.62959
ANKRD36B	3.32289	2.76364	1.54833	1.93529	5.50103	6.2023	2.03382	1.62086
ANKRD36BP1	0	0	0	0	0	0	0	0
ANKRD36BP2	0	0.014484	0.349665	0.147595	0	0	0.022261	0
ANKRD36C	0.960092	0.975353	1.88707	2.90796	3.08918	3.496	1.98548	1.73685
ANKRD37	1.04948	0.68219	0.500128	0.567774	1.90626	1.50636	1.20151	1.05435
ANKRD39	4.91394	5.55036	3.16663	2.52207	3.46063	2.37005	1.95188	2.48924
ANKRD40	16.0811	15.3545	18.0754	15.1807	15.6212	16.2617	13.7007	14.5667
ANKRD40CL	0.037867	0	0	0	0	0	0	0.041303
ANKRD42	1.85966	1.85748	1.75705	1.10532	2.70775	2.89507	1.27477	1.36014
ANKRD44	0.096563	0.100017	0.557034	0.921276	0.657826	0.978874	0.135123	0.241667
ANKRD44-AS1	0	0	0	0	0	0	0	0
ANKRD44-IT1	0	0	0.138704	0	0	0	0.01344	0
ANKRD45	0.802739	0.633759	0.130465	0	2.57495	2.96914	0.185765	0
ANKRD46	3.69896	4.56459	4.90935	4.31182	8.12247	7.56231	12.5978	12.6729
ANKRD49	5.43788	5.00794	3.82163	6.24283	4.22931	2.77375	4.59499	3.89821
ANKRD50	3.77891	3.85997	5.26979	5.27462	14.0304	14.8393	3.1692	3.11826
ANKRD52	5.03487	5.02381	15.3798	15.3345	10.6358	11.2115	14.6787	15.1963
ANKRD53	0.177823	0.145986	0.029689	0.160345	0.175351	0.809658	0.092924	0.017036
ANKRD54	6.78989	8.01017	3.35531	3.01171	4.80826	6.11631	13.8459	14.5448
ANKRD55	5.20782	4.62986	0.058954	0.072361	0.137894	0.31301	0.099027	0
ANKRD6	0.518827	1.04065	2.41823	2.33462	8.64798	8.15136	3.31343	2.58253
ANKRD60	0	0	0	0	0	0	0	0
ANKRD61	0.914433	1.02863	0.911739	0.552693	0.738693	0.689977	0.839173	1.26062
ANKRD62	0	0	0	0	0	0	0.013871	0
ANKRD63	0.043629	0.093901	0	0.007927	0	0	0	0.06466
ANKRD65	0	0.150405	0.151733	0.145512	0	0	0.989456	1.05532
ANKRD66	0	0	0	0	0	0	0	0
ANKRD7	0	0	0	0.358319	0.182018	0	0	0
ANKRD9	4.02551	4.41163	2.0963	1.85904	1.15409	1.04747	3.24057	4.10801
ANKS1A	5.63677	5.31061	7.72922	10.0066	22.925	21.8995	10.3459	10.9038
ANKS1B	0.3074	0.399525	0.58727	1.17566	0.336981	0.348256	0.030107	0.036368
ANKS3	5.58122	6.43157	5.51013	5.46461	4.32098	5.35021	5.00444	6.62993
ANKS4B	0	0	0	0	0	0	0	0
ANKS6	3.50892	3.25466	9.39352	8.77303	5.44735	4.19426	7.41206	7.61794
ANKUB1	0	0	0	0	0.057066	0	0.048883	0
ANKZF1	19.2584	18.5524	23.7446	18.9839	9.1475	8.17342	11.3773	12.3076
ANLN	30.9866	30.5251	14.4208	17.3452	21.5286	23.2771	64.1387	62.7028
ANO1	0.134928	0.039647	0.186559	0.388286	0.104078	0.188218	1.0555	1.34602
ANO10	11.8134	12.1726	8.40892	9.72145	20.9728	19.6123	11.291	11.3517
ANO2	2.94884	2.51184	0.46569	0.554694	0	0	0.500037	0.387339
ANO3	0.164547	0.19539	1.81618	2.16502	1.3095	1.20767	0.047791	0.253251
ANO4	0.209398	0.14045	1.97035	0.72388	2.65799	3.2854	0.219997	0.165535
ANO5	2.02739	2.21441	2.01814	1.99993	0.036524	0.026452	0.096632	0.179914
ANO6	9.94086	10.3973	8.08239	8.3727	29.1286	29.7217	58.4222	56.403
ANO7	0.87508	0.934565	0.988389	1.68297	0.574561	0.459157	2.58246	1.30702
ANO8	3.92211	4.59992	4.33799	5.09542	1.2596	1.17988	5.92267	5.83819
ANO9	0.720586	0.512362	0.714028	1.12359	0.026708	0	2.29724	2.27697
ANOS1	0.269035	0.65459	22.1702	21.7025	2.88089	2.97357	0.245782	0.259411
ANP32A	30.8098	29.0246	67.7303	70.9847	74.4909	73.7341	39.2184	39.9046
ANP32AP1	0.328536	0.417307	0.382614	0.025408	0	0.057208	0.143791	0.304158
ANP32B	101.27	98.436	79.4442	71.2814	132.307	132.644	102.857	100.941
ANP32C	0.016747	0	0	0.019707	0	0.080294	0.011496	0.053958
ANP32D	0	0	0.098807	0.162049	0	0.014263	0	0
ANP32E	68.0467	64.8795	44.9632	43.3105	29.1906	27.4127	26.783	28.9144
ANPEP	0.23723	0.105612	1.02781	0.510529	0.562886	0.840121	72.4731	72.8685
ANTKMT	7.19854	8.13669	1.86793	2.91654	2.54925	2.88456	4.21636	6.07459
ANTXR1	0.846734	1.01359	8.84986	10.4394	27.8231	29.3317	0.069195	0.058482
ANTXR2	0.869626	1.00424	4.62351	4.24901	3.07424	3.02579	0.421972	0.437471
ANTXRL	0	0	0	0.144579	0	0	0	0
ANXA1	0.836156	0.450509	4.64264	3.41074	101.57	106.252	343.046	340.058
ANXA10	0	0	0	0	0.578821	0.322663	0	0
ANXA11	18.4415	20.8511	6.10445	5.64077	12.8285	11.5283	33.438	34.4004
ANXA13	0	0	0	0	0	0	0	0
ANXA2	423.135	410.932	144.204	139.932	319.806	307.234	362.74	375.796
ANXA2R	0.027632	0.060159	0.152796	0.185754	0.433072	1.12026	0.148085	0.091073
ANXA3	16.9654	17.9822	15.2432	17.1946	20.1939	21.5072	55.3171	54.9243
ANXA4	34.8763	31.2336	3.39807	2.03953	3.08421	4.39634	4.93249	3.45757
ANXA5	85.8591	88.6108	94.5104	90.1628	154.348	150.653	226.383	229.272
ANXA6	55.74	52.2416	57.0465	56.7367	136.604	136.754	65.7816	63.7293
ANXA7	30.9774	32.6501	15.1984	13.7222	17.1777	15.4308	35.1231	37.1786
ANXA8	0	0	0.266026	0.208623	0.480409	0.135847	9.70358	9.09054
ANXA8L1	0	0	0	0	0.127021	0.145005	11.0832	10.588
ANXA9	0.083085	0.106931	0.254363	1.12363	0.297363	0.391147	0.365672	0.330051
AOAH	0	0	0	0	0	0	0	0
AOAH-IT1	0	0	0	0	0	0	0	0
AOC1	0	0	0	0	0	0.109086	0	0
AOC2	2.69986	2.94108	1.27851	0.978857	1.10112	1.12087	1.29954	1.57849
AOC3	1.8874	1.92991	0.60294	0.21973	0.221479	0.197529	0.374811	0.687841
AOC4P	0.044628	0.033475	0	0	0.012305	0	0.021325	0.017957
AOPEP	7.58952	6.41232	2.50559	1.48662	13.3229	16.1719	30.2609	34.4716
AOX1	0.07982	0.177341	0.904807	0.780304	0	0	0.09884	0.029719
AP1AR	4.88619	5.3625	3.26677	4.02407	4.30975	3.93413	5.07848	4.01014
AP1B1	29.1374	29.2554	20.088	20.794	18.5206	20.712	52.9582	52.3158
AP1B1P1	0	0	0	0	0	0	0	0
AP1G1	19.2936	19.4702	26.3121	28.8771	20.8114	17.6748	15.1688	16.2576
AP1G2	13.3218	15.6113	15.1374	14.3142	7.33687	7.23879	13.9597	15.4354
AP1M1	1.10533	1.04979	1.48335	1.70135	3.76429	3.55205	3.47062	3.71951
AP1M2	50.9996	48.0544	18.8485	19.6621	3.95446	4.14916	37.1958	41.815
AP1S1	42.3429	42.9769	14.5041	14.6214	32.6548	29.7431	79.0952	79.2178
AP1S2	4.63422	3.54552	77.0904	72.899	72.461	66.2336	1.85178	1.74581
AP1S3	0.152367	0.386291	1.0033	2.65299	1.61391	1.86264	7.78981	6.52609
AP2A1	33.102	35.2185	22.2986	27.1538	38.9072	37.099	82.1909	84.6362
AP2A2	10.8707	11.0003	11.6314	13.217	15.7418	16.7052	26.0941	24.9853
AP2B1	139.335	139.077	69.668	70.3867	68.4622	71.151	43.0061	41.1443
AP2M1	232.2	233.007	275.311	259.642	256.404	254.656	154.843	161.754
AP2S1	54.9302	48.1156	34.9518	31.89	61.4856	60.2156	65.1122	69.5538
AP3B1	39.2467	38.6617	23.9492	24.1074	28.4201	28.713	17.7029	18.0113
AP3B2	1.16671	1.13279	3.28472	1.93439	0.070877	0.02967	0.207732	0.290926
AP3D1	42.1897	39.9612	37.461	40.3122	53.5492	55.5842	77.7915	80.5934
AP3M1	8.86881	10.1953	20.5021	18.292	18.9521	21.1243	18.1429	17.354
AP3M2	11.1168	9.32394	5.28665	5.08062	4.85465	4.90084	4.15707	4.62418
AP3S1	52.3242	52.7302	139.369	151.953	86.0704	94.1932	36.9617	35.8895
AP3S2	5.33582	6.02724	11.1506	9.09238	8.68356	7.15341	10.6378	12.789
AP4B1	5.56004	6.58705	4.17011	4.58054	5.06566	5.98767	1.5792	1.5273
AP4B1-AS1	0.39025	0.288396	0.105446	0.485166	0.157031	0.055638	0.198922	0
AP4E1	7.02304	7.02032	3.43278	2.49672	7.28685	6.12479	4.99662	5.33826
AP4M1	3.55238	3.13043	2.48108	4.78881	3.46971	4.97887	1.24907	0.950485
AP4S1	2.23961	2.56138	3.10412	2.41653	2.19001	2.11887	1.64549	0.983886
AP5B1	2.6709	2.56252	2.32229	2.58836	3.40475	3.0393	3.65291	3.31908
AP5M1	9.73471	9.16401	4.37682	6.13164	10.6796	9.5471	2.96767	3.594
AP5S1	1.14335	1.36044	1.28331	0.305964	1.10179	2.17363	2.29253	1.54464
AP5Z1	6.3884	5.63224	3.11123	3.39043	7.91274	7.56365	9.53376	11.3594
APAF1	7.56827	6.88944	6.66641	7.8924	11.1615	9.16303	4.65412	4.87857
APBA1	0.195516	0.333415	0.342158	0.142751	0.26893	0.248219	0.200306	0.154357
APBA2	6.50631	6.03234	3.59958	3.34851	5.10487	3.86787	0.240446	0.156652
APBA3	5.99015	6.71714	4.01566	5.39794	4.83079	4.87596	5.34376	6.28789
APBB1	3.36693	2.81312	9.87367	10.521	11.8681	11.0301	3.86621	3.95846
APBB1IP	0	0.080296	1.92171	1.22027	0.2857	0.353622	2.41756	2.25096
APBB2	1.4648	1.50267	11.5136	8.05783	20.02	18.9764	14.347	14.533
APBB3	6.39187	6.31535	4.9572	5.83081	3.62728	4.7101	3.93671	2.44541
APC	5.13205	6.31731	15.9596	14.031	8.5688	9.25376	7.53803	5.70623
APC2	1.08302	0.4873	0.100081	0.137034	0.902618	0.24672	0.455374	0.281292
APCDD1	0.106313	0.108691	0.356818	0.576594	4.86514	4.23679	0	0
APCDD1L	0.029916	0.042668	0.119037	0.200161	0	0	0.038005	0.020971
APCDD1L-DT	0.01843	0	0	0	0.048937	0	0.020427	0.039879
APCS	0	0	0	0	0.051452	0	0	0
APEH	32.135	31.1277	31.4227	28.2028	15.6618	18.0509	53.8384	58.5974
APELA	53.3796	52.838	2.60709	3.12027	1.0583	0.378835	0	0
APEX1	101.647	107.443	97.3796	91.5125	73.4929	82.9833	65.5885	64.1927
APEX2	5.98559	5.09494	5.06337	6.03393	8.62653	9.03429	10.338	10.0115
APH1A	22.3844	21.7314	45.127	43.3948	33.0728	24.568	25.0324	24.0081
APH1B	0.112911	0.100486	3.9767	3.9619	0.670893	0.554644	1.7975	1.4584
API5	44.7519	44.6006	41.5989	37.7876	49.486	46.8111	44.2069	46.994
APIP	23.0032	23.9629	15.0823	11.4206	10.4772	10.6738	9.84565	8.76139
APLF	0.492819	0.473046	1.04563	1.73803	2.1043	1.98055	0.154817	0.037773
APLN	0	0.016932	0.465453	0.37866	0	0.162744	0.124721	0.183559
APLNR	0.686951	0.48826	9.11434	6.71677	52.6531	50.5998	0	0
APLP1	6.53937	8.96928	10.5912	8.23412	18.4364	20.7194	5.31398	6.23499
APLP2	213.679	218.812	109.731	113.83	174.712	176.574	272.219	270.173
APMAP	22.7068	22.726	22.0758	21.5421	24.9253	26.7526	36.1461	37.8006
APOA1	0	0	1.55809	1.45892	12.6905	13.82	0.047949	0
APOA1-AS	0	0	0	0.440573	0	0.421933	0.1346	0.35499
APOA2	0	0.167686	0.675732	0.276941	6.91689	7.8697	8.08126	12.0476
APOA4	0	0	0	0	0	0	0	0
APOA5	0	0	0	0	0	0	0	0
APOB	0.011387	0	0.075471	0.098302	0.057258	0.034171	0	0
APOBEC1	0	0	0	0	0	0	0	0
APOBEC2	0.319682	0.313908	0	0.722665	0.37155	0.278125	0.457529	0.381722
APOBEC3A	0.069688	0.046168	0	0	0	0	0.008667	0
APOBEC3A_B	0.069688	0.046168	0	0	0	0	0.008667	0
APOBEC3B	0.413395	0.367923	0	0	0	0	0.114104	0.114786
APOBEC3B-AS1	0.330678	0.117718	0	0	0	0	0	0
APOBEC3C	8.61512	8.50123	12.105	14.5814	13.8734	13.0121	3.34226	3.42756
APOBEC3D	3.68312	4.13301	2.74657	2.07541	0.55286	0.332865	0.354027	0.351122
APOBEC3F	5.50361	6.19639	1.92423	1.62443	1.73485	1.90624	0.795968	0.682364
APOBEC3G	9.59473	8.2242	2.26355	1.65833	1.21097	1.623	0.533961	0.117634
APOBEC3H	0	0.206765	0	0	0	0	0.997912	0.974248
APOBEC4	0	0.040991	0	0	0.176491	0.103281	0	0
APOBR	0.548963	0.436881	0.185746	0	0	0.087715	2.33941	1.67758
APOC1	142.036	146.487	11.0635	16.0264	5.64453	8.55605	27.0983	26.6689
APOC1P1	1.96218	2.45252	0	0	0	0.243995	0.181272	0.46842
APOC2	0.13933	0	0	0	0	0	0	0
APOC3	0	0	0	0	0	0	0	0
APOC4	0	0	0	0	0	0	0	0
APOD	0	0	0	0	0	0	0	0
APOE	394.729	410.604	116.7	90.57	95.4955	106.163	2.8267	3.38239
APOF	0	0.100455	0	0.044183	0	0	0	0
APOH	0	0	0	0	0	0	0	0
APOL1	0.085367	0.064228	0	0	0.054647	0.125576	0.047277	0.080609
APOL2	0.170455	0	3.7803	4.94531	4.35113	5.58878	0.793517	0.806338
APOL3	0	0	0	0	0	0.253682	0	0
APOL4	0	0	0	0	0	0	0	0.212679
APOL5	0	0	0	0	0	0	0	0
APOL6	0	0.011767	0	0.013203	0	0.016562	0.157148	0.147317
APOLD1	0.873193	0.237247	0.131295	0.224156	0.152644	0.151645	0.725625	1.43638
APOM	0.073185	0	0.712996	0.896164	0	0.518129	0.508963	0.469144
APOO	12.4811	14.0738	11.0383	9.42443	8.61708	10.3157	6.47467	6.20722
APOOL	2.372	2.54293	1.91861	1.55349	2.43833	2.51966	6.57205	6.72729
APP	121.068	116.679	247.988	285.574	184.732	199.903	173.859	177.794
APPBP2	1.79237	1.39312	4.202	4.85506	8.64313	9.74831	7.3389	7.61953
APPL1	17.109	17.2296	15.9112	17.9112	11.2667	12.0986	12.2604	11.7236
APPL2	4.03774	4.81516	7.08432	10.311	11.4255	9.38956	9.73726	9.60204
APRT	47.2212	48.5619	37.7274	40.8625	28.8511	28.1057	56.1829	57.4672
APTR	2.75489	3.296	2.52405	1.52604	2.30777	2.08769	2.60048	2.24392
APTX	14.7854	16.4706	12.5901	10.7821	13.4428	14.9859	17.5464	21.5252
AQP1	0	0	0	0.308247	10.5298	10.4008	0.252653	0
AQP10	0	0	0	0	0.563802	0.530064	0	0
AQP11	1.5387	1.78608	0.30951	0.80947	0.475377	0.399966	0.664572	1.02333
AQP12A	0	0	0	0	0	0	0	0
AQP12B	0	0	0	0	0	0	0	0
AQP2	0	0	0	0	0	0	0	0
AQP3	13.963	15.1605	0.195786	0.746808	2.44796	1.9509	20.3207	19.1516
AQP4	0.010755	0.108183	0.150846	0.183192	0	0.041442	0	0
AQP4-AS1	0.241974	0.253097	0.354823	0.134518	0.098321	0.07296	0	0
AQP5	1.33768	1.27363	0	0	0	0	0	0.276702
AQP6	0.01251	0.037091	0	0	0	0	0.084268	0
AQP7	0.07788	0.059615	0	0	0	0	0.091136	0.088918
AQP8	0	0	0	0	0	0	0.032113	0
AQP9	0	0	0	0	0.053644	0.061388	0	0
AQR	13.9187	14.0528	10.309	12.0738	10.1827	9.55176	9.67897	9.77429
AR	0.028943	0.040235	1.85099	1.58084	0.559475	0.500772	0.006798	0
ARAF	14.4825	12.4481	15.4925	14.9446	12.1765	12.6997	14.6739	14.0754
ARAP1	22.9836	23.2851	13.0668	11.8483	8.33804	7.62235	8.62127	7.63161
ARAP1-AS2	0.438772	0.778161	0.157317	0.168262	0.128007	0.38676	0.052083	0.133435
ARAP2	0	0.02577	0.354627	0.321365	0.181293	0.092181	0.620712	0.527407
ARAP3	4.55469	4.75893	12.9541	15.186	4.90625	5.65742	0.575521	0.648565
ARC	0	0	1.05596	0.943148	0	0	0.266803	0.26613
ARCN1	30.285	32.0068	70.7396	70.1204	58.1046	55.3515	32.1457	32.712
AREG	0	0	0	0	0	0	0	0.053773
AREL1	6.24746	7.50448	10.7435	9.02278	8.34309	8.00162	10.3699	10.8737
ARF1	130.443	157.78	143.103	147.155	219.338	161.197	166.487	193.875
ARF3	72.9379	74.1179	53.7792	50.9699	43.94	44.1336	56.9156	58.1375
ARF4	65.8204	66.0273	155.071	153.272	185.203	181.912	75.8662	78.3818
ARF4-AS1	0.680067	0	0.288192	0	0.813043	0.235032	0.156629	0.396943
ARF5	43.9185	40.822	91.8254	103.087	40.9002	44.5569	53.6394	56.3611
ARF6	25.0938	24.9841	46.663	43.9065	24.8263	23.1827	35.8421	36.9891
ARFGAP1	25.6309	26.0895	17.7259	18.9404	61.5684	71.6346	26.2896	28.5571
ARFGAP2	21.9191	21.6947	11.0044	8.60095	12.8544	12.6172	17.4553	18.9101
ARFGAP3	10.6525	11.4362	5.5033	6.2356	15.2219	15.5285	13.6384	14.5232
ARFGEF1	50.1309	50.6997	32.6371	33.0356	12.6921	13.9613	18.9028	19.3406
ARFGEF2	10.2786	10.5976	6.17883	5.27249	7.58086	7.53276	10.486	9.81882
ARFGEF3	3.06061	2.6963	6.16573	5.64149	0.075674	0.066261	3.80433	3.87339
ARFIP1	20.2222	19.5878	22.9682	17.2584	12.9402	12.9477	15.0393	16.7833
ARFIP2	18.6331	18.9783	32.5383	30.6468	28.0526	31.494	24.0798	30.2148
ARFRP1	11.0485	8.9527	4.93052	4.89996	5.69018	7.06775	6.67823	6.95082
ARG1	0.01508	0.122116	0	0	0.395467	0.254766	0	0
ARG2	10.4101	9.50708	12.3966	7.54587	14.8345	15.4715	12.9609	13.8652
ARGFX	0.444649	0.39853	0	0	0	0	0	0
ARGLU1	52.8272	53.2031	71.8475	71.2929	56.4696	52.1	33.3995	34.6967
ARHGAP1	24.6416	23.0826	9.84922	7.89233	13.4659	11.8412	13.207	13.7928
ARHGAP10	9.57196	9.21435	8.77571	7.52088	13.1046	12.5721	9.14508	8.85661
ARHGAP11A	33.1968	29.5616	19.0455	17.9141	16.8288	15.1465	17.8427	18.2949
ARHGAP11B	3.18854	1.14973	1.35614	0.830228	1.17146	0.988565	1.83103	2.21569
ARHGAP12	14.0561	13.7459	9.22373	9.84001	5.95934	5.82718	6.73801	6.54503
ARHGAP15	0	0	0	0.181388	3.60431	4.87634	0	0
ARHGAP17	8.71017	9.99451	13.8755	14.2943	15.1955	16.7524	45.1634	45.1797
ARHGAP18	5.46733	5.54364	1.91159	1.81505	2.5776	3.06621	14.4895	15.0085
ARHGAP19	14.6923	13.5569	9.01307	10.6222	5.38862	4.60357	9.78621	10.3231
ARHGAP19-SLIT1	0.065141	0	0	0	0	0	0	0
ARHGAP20	0	0	0	0.092917	0.02556	0	0.017275	0
ARHGAP21	21.0003	22.8756	15.4231	15.6368	7.66713	6.75087	35.4324	31.6404
ARHGAP22	0.337188	0.455357	1.60251	1.60947	1.05427	1.41315	0.195936	0.210274
ARHGAP23	5.25879	6.13089	8.25656	10.7487	8.6733	6.69704	60.8944	56.7282
ARHGAP24	0.106303	0.042198	0.177625	0.191453	0.219402	0.359656	0.879446	0.969118
ARHGAP25	0.258785	0.307385	0.244131	0.289923	0.591707	1.0953	0.129221	0
ARHGAP26	1.69333	1.54561	4.51666	3.55816	0.851	1.49125	2.77944	2.45499
ARHGAP26-AS1	0	0	0	0	0	0	0	0
ARHGAP26-IT1	0	0.12281	0	0.146344	0.044123	0	0	0
ARHGAP27	0.730858	0.484091	2.11656	1.24778	0.237076	0.327748	15.2097	14.9415
ARHGAP27P1-BPTFP1-KPNA2P3	1.5679	1.81874	0.88383	0.977645	1.31626	1.19789	3.0001	3.20547
ARHGAP28	3.75454	2.54723	6.85593	5.49132	1.21707	1.38638	19.7273	21.259
ARHGAP29	1.35407	1.524	1.48868	2.70901	22.9549	22.0066	8.26479	7.55154
ARHGAP29-AS1	0	0	0	0	0	0	0	0
ARHGAP30	0.126988	0.080676	0.040886	0	0.158701	0.303746	0.839003	1.19363
ARHGAP31	3.11605	3.21011	1.17662	1.17722	1.38754	1.27866	1.35846	1.57044
ARHGAP31-AS1	0.757721	0.805513	1.50846	0	0.132789	0.431684	0	0
ARHGAP32	3.32704	3.11451	3.63214	3.88499	3.43072	3.23464	15.5783	15.8916
ARHGAP33	4.27852	4.55462	3.14402	3.53737	3.36317	2.75817	1.2912	1.64566
ARHGAP35	4.63253	4.23443	19.5702	19.1934	16.2158	15.3341	7.365	7.54444
ARHGAP36	0	0.040373	0.240383	0	0	0.074024	0	0
ARHGAP39	2.62153	2.46926	1.78566	1.93045	2.13389	2.576	3.94853	4.20247
ARHGAP4	4.67224	5.11134	18.0261	11.9375	0.507707	0.418514	0.160672	0.502186
ARHGAP40	0.017717	0	1.07296	1.22768	0	0	0.305178	0.418426
ARHGAP42	17.1194	17.3875	5.67587	4.94162	8.65934	8.14896	5.26877	5.2673
ARHGAP44	5.71329	5.10373	3.96143	4.16468	3.99733	4.85039	4.24831	3.89038
ARHGAP45	11.4629	12.9761	5.04189	5.20368	2.04836	2.86687	13.001	13.8945
ARHGAP5	14.8034	15.2545	19.7343	21.858	32.0542	36.5427	15.7964	15.8793
ARHGAP6	0.062363	0.173659	0.855305	0.932373	0.825528	1.08054	0.012428	0
ARHGAP8	31.195	27.3191	13.091	10.1335	0.775367	0.665309	39.8967	44.4869
ARHGAP9	0.342901	0.59231	0.920167	0.120532	0.153513	0.23243	0	0
ARHGDIA	73.8047	72.1706	51.5122	52.6327	97.8612	101.301	110.374	118.208
ARHGDIB	0.421597	0.142649	0.603302	0.790124	19.4066	15.8929	372.737	382.001
ARHGDIG	1.50788	2.50409	0.346764	0	0.929517	0.852464	0.058509	0
ARHGEF1	8.775	10.0067	9.03528	11.0443	8.27567	8.51657	10.3756	13.3545
ARHGEF10	9.74151	10.0775	21.3459	21.8821	13.6117	12.7283	5.53569	6.16207
ARHGEF10L	0.693631	0.775339	5.80648	5.50867	1.89482	1.67385	0.378578	0.358866
ARHGEF11	16.2783	16.355	10.3425	10.8305	9.4653	9.47441	9.40606	9.40998
ARHGEF12	14.1724	15.4037	10.0123	11.3186	18.8452	19.9009	10.5781	10.7006
ARHGEF15	0.603546	0.301743	0.062156	0.245914	0.0683	0	0	0
ARHGEF16	15.6927	17.6044	4.86001	6.33741	3.6067	2.76061	1.57577	1.9935
ARHGEF17	1.75733	1.6659	2.52877	3.53624	9.64273	10.0234	6.3506	6.59042
ARHGEF18	14.1601	13.676	5.7196	6.4234	8.03308	8.46311	10.4725	10.8472
ARHGEF19	0.846999	0.714873	4.66685	4.9018	0.97985	1.38544	0.960296	0.569442
ARHGEF2	7.2071	8.03113	13.2614	12.9429	10.023	9.79573	11.23	10.4546
ARHGEF2-AS1	0	0	0	0	0	0	0	0
ARHGEF25	1.58859	1.49178	5.92597	4.98531	2.39698	2.20328	1.70427	1.21423
ARHGEF26	2.03292	2.33191	3.26687	3.42483	2.09892	2.13643	1.635	1.51681
ARHGEF26-AS1	0	0	0	0.084839	0	0	0.016328	0.095988
ARHGEF28	0.021153	0.047525	0.236802	0.120032	0.498377	0.22223	0.080316	0.092508
ARHGEF3	0.894144	1.48662	1.23924	1.49612	17.6936	18.8862	3.7812	3.58233
ARHGEF3-AS1	0	0	0	0	0	0	0	0
ARHGEF33	0.233055	0.243519	1.17712	0.098962	0.069948	0.11971	0.11472	0.100615
ARHGEF35	5.029	4.87794	8.29468	7.90398	0.16637	0.17986	10.4451	10.1324
ARHGEF37	0.202535	0.104214	0.113694	0	0.943503	0.086403	0.283089	0.350481
ARHGEF38	0.683231	0.121306	0	0	0.216719	0	0.218766	0
ARHGEF38-IT1	0	0	0	0	0	0	0	0
ARHGEF39	4.75454	5.54032	3.89426	5.63792	3.05703	1.84954	4.33755	4.65104
ARHGEF4	0.381528	0.392638	1.08977	1.46364	0.206057	0.313913	1.46065	1.40936
ARHGEF40	0.599477	0.850246	19.185	19.9263	21.0314	18.6289	2.25516	1.87643
ARHGEF5	6.78926	6.55885	13.9574	14.0804	0.352599	0.145432	17.934	18.708
ARHGEF6	0.046174	0	2.00916	1.87904	0.644638	0.658526	0.200493	0.168228
ARHGEF7	11.5573	12.8514	14.3401	14.7684	11.558	9.07081	20.9992	20.4964
ARHGEF7-AS2	0	0	0	0	0	0	0	0
ARHGEF9	0.524803	0.441447	5.59587	6.23703	2.66033	3.15525	0.796233	0.904434
ARHGEF9-IT1	0	0	0	0	0	0	0	0
ARID1A	22.9955	23.4516	44.3299	46.2097	35.3393	36.7466	27.2677	27.3285
ARID1B	9.17705	9.88365	16.9635	18.7596	13.7501	13.0935	6.58736	6.89818
ARID2	6.42895	5.68364	12.8029	11.5313	11.2011	12.4136	6.87206	7.06436
ARID3A	20.1984	21.3653	15.7491	14.9273	54.2353	55.8805	147.882	154.002
ARID3B	20.6243	21.4322	28.717	31.2883	21.845	19.7043	29.1055	29.2824
ARID3C	0	0	0	0	0	0	0.104554	0.088551
ARID4A	4.75907	5.21085	5.02401	5.73159	4.54107	3.7747	4.60975	4.08835
ARID4B	10.7341	10.1302	13.7922	13.2262	10.5179	10.3872	8.58973	8.57658
ARID5A	1.83757	1.71867	1.66924	2.0632	0.72772	0.769602	2.31164	2.41855
ARID5B	0.296264	0.425347	3.38408	4.07979	9.39354	9.23891	11.404	11.6698
ARIH1	7.15369	6.38209	22.382	22.5228	9.44601	10.946	6.66914	5.5946
ARIH2	57.2606	55.5253	28.7744	25.6735	26.1856	25.3743	35.3555	33.9643
ARIH2OS	0.924917	0.645465	0.193894	0.272332	0.33313	0.049142	0.265414	0.315947
ARL1	21.3438	21.6674	23.014	24.3549	24.4083	24.551	18.2051	17.908
ARL10	2.53672	3.22298	1.67848	2.05585	2.81677	2.78303	3.65514	3.36513
ARL11	0.920589	0.91678	0.080507	0.156796	0	0	1.28081	1.31838
ARL13A	0	0.277423	0	0	0	0	0	0
ARL13B	1.81924	2.64066	3.08215	3.14502	4.56662	3.84	3.39836	2.90993
ARL14	0	0	0.016433	0	0.1623	0	0.136468	0.104554
ARL14EP	6.39365	6.8523	7.67519	7.94244	9.55546	9.21514	4.10877	4.51146
ARL14EPL	0	0	0	0	0	0	0.329232	0.250655
ARL15	3.41258	3.17043	7.11798	5.66777	6.75854	7.17458	16.2867	14.5472
ARL16	11.8499	11.0967	13.9146	9.56809	14.4581	13.9576	8.3562	9.23243
ARL17A	9.68839	8.39266	7.1962	8.22115	3.05838	3.69342	8.21263	8.87099
ARL17B	9.68839	8.39266	7.1962	8.22115	3.05838	3.69342	8.21263	8.87099
ARL2	40.7453	42.4474	53.4088	50.047	24.4953	23.6587	44.0076	44.81
ARL2-SNX15	0	0.272909	5.4026	0	0.106106	0	0	0
ARL2BP	9.85391	9.34326	2.65884	4.05231	22.5353	20.399	3.92794	3.29039
ARL3	2.19494	2.66014	5.5968	4.51483	6.74257	5.85446	5.77573	5.72159
ARL4A	3.54448	3.13028	9.40861	10.2078	26.6267	26.0018	3.91962	2.96934
ARL4C	0.424308	0.337341	12.9401	13.2539	26.6841	28.8436	20.026	19.8741
ARL4D	1.51898	2.202	1.73413	2.80592	3.8855	3.69512	6.96816	6.4242
ARL5A	19.136	22.189	19.7306	18.2097	15.8619	15.3172	13.4581	13.0563
ARL5B	9.37472	9.29879	13.2317	13.8419	26.4323	26.7096	14.6418	15.0806
ARL5C	0.693567	0.058269	0.23135	0	0	0	0.149852	0.123446
ARL6	1.53682	1.00486	3.11875	3.81456	1.73175	1.42179	1.94276	1.45069
ARL6IP1	146.102	145.702	71.9327	68.1691	83.7165	77.6697	127.614	127.294
ARL6IP4	55.5041	60.3758	33.9011	31.811	35.8439	42.9278	46.6236	46.1648
ARL6IP5	3.33624	4.41359	10.0739	12.3528	23.1855	23.6877	23.4229	24.8429
ARL6IP6	15.2108	14.7013	8.63138	9.3135	11.071	10.9403	7.30823	8.29742
ARL8A	17.174	18.4074	45.8628	47.6225	28.4806	28.4538	16.9889	17.0115
ARL8B	41.2124	37.5601	20.6545	21.9425	28.2663	27.2978	42.5913	40.2581
ARL9	0.04761	0	0	0.199454	0	0.02477	0	0
ARLNC1	0	0.1116	0.043382	0	0	0	0	0.015468
ARMC1	25.5418	25.8442	12.6356	12.0451	12.0808	12.0334	17.3646	18.3587
ARMC10	9.5695	10.8153	11.8913	10.0268	10.0253	9.51588	11.9738	12.0922
ARMC12	0	0.118921	0.539632	0.295766	0.31428	0.285789	0	0.162321
ARMC2	0.363037	1.43101	1.06816	0.267086	0.572567	0.357447	0.406485	0.675797
ARMC3	0.119868	0.230736	0.042373	0	0	0.181609	0.223904	0.16811
ARMC4	0.075607	0.015922	0.779714	0.480993	0	0	0.011247	0.022137
ARMC5	1.45914	1.60745	1.71099	1.24733	1.93633	1.68737	1.08666	1.37753
ARMC6	19.9847	22.3876	12.0859	11.9806	10.2534	10.3062	9.32176	10.1884
ARMC7	4.77164	4.74937	4.99994	3.57823	3.31417	4.74158	7.22687	7.58256
ARMC8	19.7243	19.2698	17.2672	19.7055	15.6108	14.8326	10.6958	11.0959
ARMC9	3.0615	2.35422	8.89323	8.59938	9.71581	9.66187	4.84815	5.2594
ARMCX1	1.80656	1.73544	5.95435	6.02835	0.450354	0.209801	0.061196	0
ARMCX2	3.74582	3.6767	30.3593	30.3166	11.2068	10.8633	0	0
ARMCX3	3.88103	4.26071	10.9878	8.52471	22.8381	25.1151	10.7616	9.79676
ARMCX4	1.03321	0.689462	1.42991	2.23112	1.35329	0.66583	0.902423	0.891869
ARMCX5	2.13718	2.26811	1.77264	3.99308	0.88943	0.792671	1.28603	1.28647
ARMCX5-GPRASP2	0.944231	0.737203	4.19135	3.22536	0.903287	0.535653	0.186623	0.023823
ARMCX6	1.40833	1.38941	5.10351	5.26862	4.12217	4.44336	0.341303	0.11009
ARMH1	0.370715	0.104705	0.076998	0.340954	0.232452	0.11806	0.219669	0.249296
ARMH2	0	0	0	0	0	0	0	0
ARMH3	9.74356	10.2698	5.09555	4.52461	4.65185	4.17119	6.63825	7.2787
ARMH4	0.189273	0.22927	2.48898	2.1614	2.1085	2.1477	0.2948	0.242221
ARMS2	0	0	0	0	0	0	0	0
ARMT1	162.662	153.265	18.2165	20.7256	19.7306	20.2691	21.6883	20.4947
ARNT	14.1375	12.7845	14.0618	11.2858	13.1974	11.9151	13.6335	13.8306
ARNT2	0.036922	0.035924	0.659863	0.431689	0.282823	0.260728	0.048348	0.074366
ARNTL	0.903936	1.32165	11.7063	8.92297	6.41981	5.76276	13.2984	11.9474
ARNTL2	4.42719	4.26141	4.44032	7.60924	0.645534	1.22568	3.43864	3.51302
ARNTL2-AS1	0	0	0	0	0	0	0	0
ARPC1A	81.3503	81.225	49.3098	50.6483	70.4309	71.1097	90.0573	87.5787
ARPC1B	138.619	131.552	51.6904	53.4295	34.1627	31.8115	62.0168	65.0634
ARPC2	122.219	120.998	351.967	329.608	301.819	303.165	218.645	214.222
ARPC3	120.33	116.898	82.4257	77.545	109.549	107.071	111.467	107.658
ARPC4	29.3914	29.2301	41.3692	32.4409	25.7773	27.0113	21.3816	21.9117
ARPC4-TTLL3	1.3023	1.47169	0.444475	0.825257	2.59996	4.86344	2.40758	2.23157
ARPC5	13.6036	17.2498	10.3421	12.4268	14.5634	13.678	16.478	16.2321
ARPC5L	31.2188	31.7375	25.5522	25.8445	23.1785	26.1941	32.902	33.7039
ARPIN	0.957031	1.19206	0.991081	0.837645	1.09113	1.02424	4.45202	4.07028
ARPIN-AP3S2	3.22653	0.515359	0	0.608455	0	0.54423	3.98261	3.24969
ARPP19	37.3829	37.4963	33.9906	32.3689	29.5318	31.3957	32.9174	33.1063
ARPP21	0	0	0	0	0.063097	0	0.012397	0
ARR3	0.355771	0.247909	0.045982	0.179834	0.562212	0.429729	0.142256	0.199741
ARRB1	6.12214	6.22625	6.8837	7.03976	2.66048	2.0071	52.0513	53.509
ARRB2	13.5307	15.3783	18.4509	17.9502	9.90462	9.6541	16.7367	14.0396
ARRDC1	7.24202	6.78456	3.70269	3.90939	2.1743	3.6452	13.8188	13.1456
ARRDC1-AS1	5.30079	5.61405	9.30757	7.25816	6.11138	7.2934	5.91212	6.26802
ARRDC2	18.2182	16.8484	0.586052	1.55321	0.102865	0.049164	2.45735	1.62748
ARRDC3	22.438	21.0661	14.8687	15.1688	33.4831	34.2504	13.4265	12.3231
ARRDC3-AS1	0.220475	0.215728	0.992102	0.154201	0.471243	0.899101	0.588246	0.225484
ARRDC4	0.700466	0.841479	1.49646	1.78704	5.04428	5.12008	0.036866	0.057192
ARRDC5	0	0.094495	0	0	0	0	0	0
ARSA	1.63865	1.50289	1.58876	1.33773	4.55697	4.1618	3.71949	3.73634
ARSB	2.2033	2.26128	4.06689	3.43498	7.2467	8.5345	2.06128	2.02188
ARSD	0.645863	0.56078	0.56807	0.85026	1.89832	2.67537	2.3653	2.48761
ARSD-AS1	0	0	0	0	0	0	0.018408	0
ARSF	0	0	0	0	0.216984	0	0.019483	0
ARSG	1.90162	2.45575	0.87059	1.15935	1.40123	1.00005	0.503456	0.745445
ARSH	0	0	0	0	0	0	0.125253	0.266062
ARSI	9.50647	9.95033	0.973455	0.411178	38.9884	39.5415	0.260525	0.333424
ARSJ	0	0	0.238575	0.318629	18.1466	18.9538	0	0
ARSK	2.82342	2.51834	8.44603	6.78992	21.1191	19.9012	4.24915	3.41679
ARSL	1.97224	1.83603	10.0478	10.1403	10.237	9.20098	0.085069	0
ART1	0.028531	0.096219	0	0	0	0.22711	0	0
ART3	0.035021	0	0	0	0	0	0	0
ART4	0	0	0	0	14.8107	16.6319	0.389274	0.537471
ART5	3.1912	3.03859	1.86601	1.62137	37.7347	36.9351	0.142934	0.123267
ARTN	1.51206	0.393932	1.3023	1.18977	0	0.149285	0.211962	0.065713
ARV1	3.07297	2.63935	3.5543	4.80792	4.03381	5.42114	6.586	7.06545
ARVCF	1.11078	1.04698	7.25263	6.51984	3.52217	3.02132	5.84208	4.23567
ARX	4.90186	4.14745	0	0	0.075983	0.017678	0.069909	0
AS3MT	6.14371	7.43426	3.84115	4.06863	1.63526	0	0.142921	0.31785
ASAH1	7.71285	8.42269	11.4909	10.5002	42.8888	41.3356	17.8013	15.6611
ASAH2	0.666888	0.472671	0.453417	0.650471	0.346004	0.288534	0.418305	0.638402
ASAH2B	1.76367	1.27817	1.0082	1.4486	0.847135	0.921127	0.969497	1.12682
ASAP1	12.0063	11.6316	20.8198	20.5325	19.3163	18.7651	57.3177	59.9194
ASAP1-IT2	0.33113	0.304315	0.066813	0	0.162011	0.178377	0.527648	0.369911
ASAP2	5.33715	6.15632	3.49448	3.64983	3.05655	2.72319	5.41775	6.92443
ASAP3	2.95877	3.27275	8.05873	7.77545	3.81003	3.82172	27.7103	29.7816
ASB1	4.82165	6.13341	4.30872	6.90352	4.9914	5.85674	5.89513	4.54205
ASB10	0	0	0	0	0	0	0	0
ASB11	0	0	0	0	0	0	0	0
ASB12	0	0.042903	0	0.154471	0.108097	0	0	0
ASB13	0.868498	0.568544	3.34386	4.65067	2.43332	1.75875	1.7063	1.92315
ASB14	0.490335	0.333843	0.068953	0.403684	0.09659	0.192959	0.405949	0.206342
ASB15	0	0	0	0	0.013444	0.028146	0.014311	0
ASB15-AS1	0	0	0	0	0	0	0	0
ASB16	0.906723	0.752986	1.23252	1.11715	0.912629	1.16195	0.891582	0.806529
ASB16-AS1	2.7744	3.81065	5.41634	4.67391	3.65396	3.91869	2.74846	2.80865
ASB17	0	0	0	0	0	0	0	0
ASB18	0	0	0	0	0.038324	0.091398	0.195712	0.162421
ASB2	0.088437	0.047224	0.348466	0	0.157167	0.268706	3.18113	3.51991
ASB3	7.34001	7.37908	4.73683	7.84349	6.76987	8.66618	5.90881	6.83764
ASB4	0	0	0.052305	0	0	0	0	0
ASB5	0	0	0	0.068158	0.08495	0.07728	0	0
ASB6	5.46208	5.43107	3.84271	4.51042	5.22275	6.43407	6.75141	7.08621
ASB7	2.75426	2.41507	2.8699	2.52391	3.34387	3.19475	2.36868	2.99262
ASB8	2.20447	2.08445	6.78972	4.20403	5.484	5.66558	4.54712	4.40885
ASB9	0.193174	0.278595	0.520169	1.13086	0.375635	0.414453	0.089988	0
ASCC1	12.9862	14.464	10.0528	9.22135	8.65768	9.55156	9.31027	9.64626
ASCC2	17.6312	16.3871	12.6605	14.3909	19.9555	21.9026	29.2337	29.1238
ASCC3	14.0105	14.3991	20.7343	19.9583	35.2821	35.3203	21.8345	22.7237
ASCL1	0.074953	0.092021	0.154747	0	0.109578	0.047363	0.224955	0.084329
ASCL2	0	0.06095	0	0	0	0.115937	12.286	14.2552
ASCL3	0	0	0	0.204215	0	0.114712	0	0
ASCL4	0	0	0	0	0.034997	0.102435	0	0
ASCL5	0	0	0	0.180367	0.054976	0.332108	0	0.111173
ASDURF	0.248366	0.107012	0.268835	0.521938	0.654521	5.03804	0.567064	1.55647
ASF1A	11.5664	11.6853	16.4454	19.2909	8.82218	9.49315	11.52	11.5015
ASF1B	10.1701	11.2973	7.63693	5.80577	5.18092	3.91872	17.8419	16.5462
ASGR1	0.187054	0.512053	1.97686	2.19896	0.916236	0.790869	1.10772	0.69435
ASGR2	0.227761	0.070089	0	0	0	0	0.216112	0.076298
ASH1L	6.07533	7.01578	8.31411	8.22862	7.21915	7.37959	7.87691	8.03844
ASH1L-AS1	1.82633	2.00355	2.99993	1.12887	0.470746	1.09073	0.803835	0.514172
ASH2L	72.7829	70.9142	17.6434	15.8374	36.201	38.2248	17.8248	18.337
ASIC1	0.560646	0.551874	0.572147	0.542939	4.06684	4.02748	3.39024	4.2489
ASIC2	0.098978	0.257927	0.980295	0.132762	0.25183	0.053746	0	0
ASIC3	4.82566	5.13356	0.139684	0	1.87006	2.33613	0.800528	0.566137
ASIC4	0.073149	0.038482	0.028935	0.074512	0	0.080767	0	0
ASIC5	0	0	0	0	0	0	0	0
ASIP	0.131032	0.33597	0	0	0.349695	0.77279	0.147105	0.29844
ASL	8.56195	11.8017	5.06795	4.77276	8.10783	8.90319	15.8185	13.4774
ASMT	0	0.095133	0	0	0	0	0	0
ASMTL	6.71352	7.20869	9.92697	8.84917	13.269	12.5334	88.9831	90.2208
ASNS	41.8956	44.2858	44.5879	44.0069	58.4574	57.8385	52.3135	53.8473
ASNSD1	18.1841	17.8222	14.2096	16.458	23.9332	23.8149	23.0279	21.4027
ASNSP1	0.281638	0.299387	0.24204	0.528044	1.3382	1.57052	1.51454	1.39258
ASPA	0.190954	0.285205	0	0	0	0	0.029827	0.047006
ASPDH	0.329536	0.478857	0	0.651211	0.192032	0	0.386283	0.212868
ASPG	0	0.034426	0	0	0	0	0.117679	0.032846
ASPH	24.1752	23.8905	15.6481	14.7073	20.6005	22.0049	25.3965	26.0991
ASPHD1	1.29184	1.13293	3.63968	3.7935	1.11948	1.42552	0.31855	0.249836
ASPHD2	1.29826	1.48814	1.13414	1.12638	0.742708	0.590738	1.45968	1.45976
ASPM	14.7429	14.3935	13.8637	15.5132	9.24595	10.1194	12.0197	12.5814
ASPN	4.00439	3.2784	0.523389	0.880041	17.0242	16.3664	0.052351	0.083056
ASPRV1	0.09334	0.182435	0	0.221423	0.174233	0.175381	0.045135	0.026959
ASPSCR1	7.91156	8.44737	8.30157	8.62058	10.3259	7.17987	9.34524	10.4014
ASRGL1	87.7828	89.7164	6.17066	9.51269	4.69225	5.39296	3.09145	2.91141
ASS1	49.833	52.5223	226.083	199.43	12.5541	11.6511	16.7031	16.7844
ASTE1	3.06951	3.42264	3.3389	3.00864	2.66205	1.94799	1.47759	1.09941
ASTL	0	0	0	0.139828	0	0	0	0
ASTN1	0.065913	0.15882	0.197247	0.205725	0.343911	0.242341	0	0
ASTN2	2.46563	2.14585	1.31328	1.88285	2.84749	2.17763	0.726387	0.75219
ASTN2-AS1	0	0.05954	0	0	0.081895	0	0	0
ASXL1	3.37969	2.75131	11.7017	9.44382	16.5643	18.1091	11.0784	10.563
ASXL2	10.9047	10.9517	5.4649	5.76992	4.72071	4.33553	5.01968	4.69732
ASXL3	0	0.008419	0.152033	0.505563	1.53627	1.59056	0.718415	0.546893
ASZ1	0	0	0	0	0	0	0	0
ATAD1	12.4284	12.749	14.4549	10.9556	15.8694	16.1173	18.6219	16.5745
ATAD2	9.04465	8.9356	6.3828	6.85295	10.8148	9.7307	10.3965	10.5779
ATAD2B	3.94877	3.52562	4.92372	5.01886	5.47725	6.02695	2.58954	2.78772
ATAD3A	43.3961	41.8557	15.4718	15.2755	22.2862	21.2986	26.6858	29.1905
ATAD3B	76.997	78.2541	10.0727	8.90667	15.9807	17.1934	26.9995	26.7085
ATAD3C	1.56115	1.57021	0.380536	0.10693	0.415495	0.383505	1.2444	1.18145
ATAD5	8.26185	8.18339	5.26076	5.64037	3.57592	3.98642	5.2119	4.9526
ATAT1	5.17715	5.39603	11.6529	8.27908	11.8547	9.98801	8.5421	9.11917
ATCAY	5.68044	6.20455	2.35173	2.21062	2.71501	3.24	0.085299	0.04575
ATE1	6.81624	7.09323	4.65436	4.96837	5.81094	6.24618	5.33453	4.78816
ATE1-AS1	0.00923	0	0	0	0.012697	0	0.080402	0
ATF1	13.5126	14.5049	9.75813	10.0673	6.52614	7.92042	2.58204	2.94034
ATF2	11.544	11.4978	18.1502	18.663	15.9988	15.2627	10.2081	11.1719
ATF3	9.89832	10.0658	11.1393	6.71513	90.688	91.255	27.5579	26.5304
ATF4	158.785	167.613	169.701	159.808	265.565	211.542	191.399	195.223
ATF5	19.113	17.5318	16.0876	14.5592	14.0955	14.5273	5.69837	7.48956
ATF6	11.9466	12.7958	4.18139	3.91606	6.46336	6.52248	5.59814	5.56675
ATF6B	17.4925	16.2636	9.53959	8.96393	13.7962	13.3164	19.5067	19.4267
ATF7	4.96274	5.2915	8.64172	9.12753	8.37318	7.90851	4.46929	4.4923
ATF7-NPFF	0.335623	0.66621	0.654878	0.555756	0.784066	0.923225	0.213804	0.383801
ATF7IP	30.1739	28.021	28.038	30.2232	12.7576	13.2545	7.2058	7.64702
ATF7IP2	6.38674	4.67131	2.96251	2.97434	6.4805	6.70025	11.1797	12.5552
ATG10	5.32308	4.38746	5.25636	6.11271	3.54508	3.18736	3.02899	3.63443
ATG101	13.8266	11.5447	15.383	14.2226	10.4336	9.74192	18.5711	18.0526
ATG12	31.8912	28.6546	20.2034	19.1771	29.5345	31.0652	13.667	12.106
ATG13	28.4952	30.206	10.2573	10.8357	9.06549	8.55027	5.77844	5.60432
ATG14	6.95351	6.96093	3.73587	3.4023	3.57614	4.14497	4.24703	4.23205
ATG16L1	16.0848	14.299	7.29299	6.59197	8.01688	7.92239	8.317	8.03263
ATG16L2	2.59338	2.79183	2.36931	2.68188	3.92645	4.41512	8.18446	10.3498
ATG2A	5.8521	5.62391	2.28994	1.96316	2.37565	2.03331	5.52026	6.15867
ATG2B	5.63808	5.02686	3.80288	3.19948	2.81024	3.20691	7.72837	6.87502
ATG3	294.925	285.35	45.0714	45.4456	37.938	38.1556	24.0784	19.8578
ATG4A	4.97016	4.77057	5.67654	4.57999	8.98617	7.90165	4.26652	4.85521
ATG4B	17.1551	16.9923	15.3654	20.1708	17.1455	18.267	30.157	32.1236
ATG4C	6.05678	6.36916	8.16207	6.65335	3.89351	4.37872	5.53712	5.26339
ATG4D	11.8868	13.8669	5.48465	4.83558	5.1635	5.45844	3.97596	3.52607
ATG5	32.4006	30.864	15.191	14.9042	9.77416	9.47155	12.7266	12.3846
ATG7	7.91448	8.08452	2.76333	2.02054	3.68188	2.85365	4.82588	6.15815
ATG9A	9.72683	10.4083	11.3594	11.6552	8.89014	9.40508	11.3948	12.6763
ATG9B	111.189	106.745	0.803192	0.443926	1.02448	1.11362	3.23135	4.03379
ATIC	66.5414	64.2847	67.5203	69.0368	33.2892	36.5741	92.7151	92.6118
ATL1	0.589133	0.363662	1.10709	1.57549	0.378123	0.211869	0.608037	0.523901
ATL2	39.0363	41.4485	26.2055	22.0733	24.0825	25.7119	19.7234	20.3901
ATL3	12.3454	12.2131	5.70436	6.15447	2.11702	2.87067	4.49845	3.82504
ATM	8.26415	6.96924	17.9195	10.2463	10.2747	9.14855	6.46383	8.51172
ATMIN	12.8867	12.6303	15.3619	18.0641	13.3685	12.8787	39.1016	39.3007
ATN1	27.8288	26.0674	32.1202	31.0726	48.784	50.5334	38.2784	40.2293
ATOH1	0.025998	0.063835	0.4981	0.059751	0	0	0	0
ATOH7	0.042341	0	0.079747	0	0	0	0	0
ATOH8	0.14053	0.247279	0.14039	0.259003	0.382098	0.263083	0	0
ATOX1	23.8796	19.2297	28.3803	21.582	37.9391	37.8501	35.3356	32.4931
ATP10A	0.489949	0.573066	0.514278	0.232761	0.229395	0.266073	0.005418	0.03795
ATP10B	0	0.01113	0	0.04759	0.092095	0.099701	0.048259	0.029093
ATP10D	0.088945	0.134788	0.846831	0.774288	1.37814	1.47779	18.4016	18.0617
ATP11A	24.4157	26.2691	10.6417	9.26032	22.082	22.4234	32.9391	37.7178
ATP11A-AS1	0.074842	0.076506	0	0	0.164951	0.097598	0.242934	0.090365
ATP11AUN	0	0	0	0	0	0	0	0.057592
ATP11B	13.9598	15.2753	10.2158	10.865	9.74697	9.92462	20.3618	18.911
ATP11C	40.394	34.793	28.1369	28.6846	10.9791	11.7316	6.82222	6.1336
ATP12A	7.09499	7.58183	0.90371	0.708044	22.3044	21.4366	0.37535	0.247864
ATP13A1	25.6302	25.6303	12.325	13.5525	13.9994	13.6648	15.766	16.0197
ATP13A2	26.513	24.0795	10.7254	7.98511	4.47884	5.39816	19.4393	21.2143
ATP13A3	29.7996	29.2523	23.378	23.8988	31.5065	31.3939	48.7466	47.6171
ATP13A4	0	0	0	0	0.036686	0.103175	0.039016	0
ATP13A5	0	0.012805	0	0	0	0	0.010571	0
ATP1A1	134.798	136.759	95.5396	91.1453	147.471	143.474	142.57	141.558
ATP1A1-AS1	0.774067	0.407692	0.762692	1.22948	0.679691	0.678689	1.17303	1.8061
ATP1A2	0	0	1.30921	1.38073	0.270642	0.401526	0	0
ATP1A3	27.6162	25.6366	3.43492	2.4136	1.12075	1.39028	0.184087	0.112143
ATP1A4	0.027016	0	0	0	0.348102	0.026817	2.3408	2.29475
ATP1B1	37.2814	37.5566	12.502	11.232	50.7823	50.7836	20.3722	19.4344
ATP1B2	0.14431	0.166577	1.70527	1.51946	0.082089	0.048633	0	0
ATP1B3	106.039	100.144	101.736	101.144	82.174	80.5263	109.747	110.545
ATP1B4	0	0	0	0	0	0	0	0
ATP23	1.7123	1.86012	0.569007	0.931528	0.287774	0.770016	0.433583	0.293129
ATP2A1	1.38846	1.9532	1.3535	2.51097	2.97265	3.01491	2.2068	0.967871
ATP2A1-AS1	2.15963	2.08479	3.44383	6.77095	0	0.191502	2.80482	2.741
ATP2A2	54.4688	52.9007	57.9243	57.9597	48.2089	47.6927	48.9804	45.7086
ATP2A3	2.75754	2.83863	3.73572	4.06117	0.016318	0.054866	2.95265	2.86485
ATP2B1	16.667	15.4508	30.3694	27.3092	58.4834	59.4089	5.16538	5.44178
ATP2B1-AS1	0.14822	0.199758	0.342594	0.158543	0.839694	0.837192	0.012858	0.059113
ATP2B2	0	0	0.084807	0	0	0.011067	0	0
ATP2B3	0	0	0.075207	0	0	0.026486	0.184879	0.43135
ATP2B4	21.0646	20.3775	5.03118	4.68835	16.8826	16.2453	72.0775	74.5694
ATP2C1	41.0202	40.8495	39.4096	40.1536	32.0317	31.0732	16.0362	16.9377
ATP2C2	2.73021	2.84448	0.286841	0.30901	0.184579	0.479295	7.05738	7.1198
ATP2C2-AS1	0.380296	0.336009	0	0	0.150622	0.105721	1.70305	1.20898
ATP4A	0.060371	0	0.090369	0	0	0	0.014257	0.060973
ATP4B	0.100047	0.104861	0	0	0.094045	0	0	0.073906
ATP5F1A	206.669	153.089	72.4817	70.1215	100.367	172.716	80.5592	72.6787
ATP5F1B	453.759	445.144	326.604	323.362	200.783	193.739	200.389	205.844
ATP5F1C	140.767	145.599	66.043	62.1237	78.7569	85.3934	134.897	134.491
ATP5F1D	43.4427	50.6135	18.5968	20.8034	25.2664	26.7355	52.6986	60.8111
ATP5F1E	14.0007	15.0827	11.2427	9.98734	28.513	27.0252	23.5944	26.0376
ATP5IF1	58.2931	55.404	43.038	52.3427	43.0168	49.9956	41.4496	42.9364
ATP5MC1	70.3406	82.5424	29.9844	39.2401	36.9626	28.8055	75.3161	76.3746
ATP5MC2	61.0678	58.5419	77.9631	71.4712	66.4313	74.9167	59.3947	59.8882
ATP5MC3	82.5937	84.6458	88.5321	95.4438	43.8923	41.0397	45.0168	41.1334
ATP5MD	179.365	181.857	73.6716	80.5683	88.2169	85.8277	128.818	122.768
ATP5ME	221.989	221.594	126.7	133.932	78.2096	81.3381	91.363	94.6699
ATP5MF	287.564	287.449	142.306	158.088	151.093	142.286	186.717	187.086
ATP5MF-PTCD1	0.580916	0.28619	0	0	1.13532	0	0.960035	0.638831
ATP5MG	87.2435	84.6461	56.3805	57.5893	59.3586	57.6598	73.3793	76.3604
ATP5MGL	0.094203	0.044583	0.009666	0	0	0	0.003872	0.071754
ATP5MPL	59.0577	62.3756	15.7791	21.6445	28.7879	33.8626	54.5077	60.6555
ATP5PB	81.9196	74.6563	31.5084	30.0661	53.4848	56.5181	51.8219	56.9157
ATP5PD	173.183	173.25	113.483	109.936	79.4379	78.9034	172.693	167.675
ATP5PF	156.532	151.561	54.6628	57.2375	50.0782	61.6221	76.6707	82.1841
ATP5PO	167.803	163.091	108.257	101.03	91.5474	98.0642	118.517	125.152
ATP6AP1	69.6168	70.7576	22.8293	22.4547	61.111	62.3377	32.6358	31.6207
ATP6AP1L	0.653385	0.830119	1.21614	0.492458	1.92415	1.77139	1.55953	1.0712
ATP6AP2	42.4034	39.3836	22.1679	24.2983	32.185	32.2495	24.9022	25.5484
ATP6V0A1	23.5389	23.349	12.4918	12.2505	10.3874	9.95192	16.9151	17.6068
ATP6V0A2	7.61788	7.9419	7.43149	6.80254	3.79565	4.00528	1.8414	2.17734
ATP6V0A4	1.68882	1.25753	0	0	0	0	4.94148	5.77628
ATP6V0B	38.4639	40.205	24.6472	22.3869	37.3587	33.5496	35.7869	33.9062
ATP6V0C	108.894	119.471	53.1543	59.4456	98.8721	101.246	128.008	136.613
ATP6V0D1	15.8272	16.7305	13.7033	12.8368	33.0925	27.7349	36.3182	37.0297
ATP6V0D2	2.35705	2.53348	0	0	0	0	0	0
ATP6V0E1	88.3467	86.1807	30.2841	27.7945	55.4354	58.98	48.9625	46.8332
ATP6V0E2	2.2367	1.102	1.49012	0.925063	4.09988	3.78254	7.91346	7.87173
ATP6V0E2-AS1	0.020536	0.075118	0	0.101997	0.24865	0.189635	0.121277	0.149905
ATP6V1A	46.73	46.0606	16.4089	17.4367	30.0397	28.8283	27.6806	27.1837
ATP6V1B1	19.294	20.6053	0	0	0.064866	0.183663	0.976115	2.03998
ATP6V1B1-AS1	0.135368	0.241448	0.141886	0	0.773871	0.450588	0	0.128176
ATP6V1B2	22.8044	23.8959	17.5448	14.4589	20.2278	21.4806	43.8466	41.3856
ATP6V1C1	8.48915	8.10867	7.46683	7.53759	8.21434	8.43886	15.4379	15.517
ATP6V1C2	4.22638	5.18023	1.0162	0.541096	0.267692	0.412254	30.9158	26.3214
ATP6V1D	29.1096	29.4818	29.621	26.1059	39.3864	40.0966	24.4035	28.4314
ATP6V1E1	64.315	59.5465	41.4601	38.9269	49.9962	51.7193	88.5337	86.2071
ATP6V1E2	2.66597	3.23962	3.78829	5.3442	1.57323	1.58027	0.981231	0.820701
ATP6V1F	51.2651	52.6592	38.7142	39.1097	42.6577	42.0537	41.1901	41.6582
ATP6V1FNB	0.13923	0.140407	0.029402	0.028624	0.696788	0.486507	0.246956	0.270668
ATP6V1G1	72.0317	72.3798	48.4127	48.1752	48.9999	54.6683	31.7464	32.3898
ATP6V1G2	0.172158	0.260894	0.945406	0.439095	0.292908	0.463084	0.121218	0
ATP6V1G2-DDX39B	2.24429	1.38658	1.21585	0.799011	3.67614	2.50283	0.477858	1.83998
ATP6V1G3	0	0	0	0	0	0	0	0
ATP6V1H	14.6444	15.2857	12.2004	14.1792	16.0649	13.6133	16.5511	16.4788
ATP7A	0.445644	0.928327	1.98699	1.14436	3.0787	3.14827	1.52056	1.44343
ATP7B	2.80668	2.42595	1.89429	1.3564	53.7739	47.7447	31.2535	32.8404
ATP8A1	0.059765	0.098403	3.06466	2.74878	0.373696	0.348862	0.336394	0.28966
ATP8A2	0.317346	0.382697	0.480989	0.810913	0.140471	0.083834	0.094574	0.078261
ATP8B1	5.50103	6.15193	0.828108	0.61604	0.457096	0.525188	4.15835	3.11456
ATP8B2	48.3347	50.7068	21.4184	18.6552	24.2525	22.2127	5.7959	6.39006
ATP8B3	1.52674	1.63054	0.224977	0.345191	0.270542	0.462897	0.164195	0.225494
ATP8B4	0.065037	0.175108	0	0.134954	0.234521	0.189492	0.13164	0
ATP8B5P	0.093985	0.172009	0.58021	0.817613	0.271302	0.31365	0.067672	0
ATP9A	10.1897	10.367	1.87384	1.67551	2.29171	2.04934	2.87823	2.7067
ATP9B	6.81269	7.51923	8.82437	5.3287	4.68948	5.14243	1.16907	1.14413
ATPAF1	17.2588	17.1877	12.1063	11.4357	12.8724	16.9337	12.0151	13.9316
ATPAF2	7.46358	8.43314	6.69667	4.62675	6.05511	7.17309	9.07764	9.01182
ATPSCKMT	4.98121	5.04949	4.22711	5.39785	5.19784	4.82372	2.02563	2.401
ATR	6.08744	5.21056	7.43756	7.57298	9.68684	10.1215	5.61104	5.48875
ATRAID	32.9288	27.6565	29.8983	28.2894	21.0195	22.4236	23.1769	24.6889
ATRIP	5.84807	5.36997	2.67614	3.48114	2.4334	2.1456	6.45084	7.48277
ATRIP-TREX1	5.84807	5.36997	2.67614	3.48114	2.4334	2.1456	6.45084	7.48277
ATRN	9.89703	9.38852	4.67323	5.5245	11.5798	12.0515	11.5831	11.2263
ATRNL1	0.134153	0.355658	5.37821	7.37173	5.04584	4.84162	0.012089	0
ATRX	13.3635	14.4808	28.925	29.1683	20.7906	19.9742	9.7869	12.0673
ATXN1	2.08815	1.66966	2.11948	1.55119	4.80679	4.81379	0.078321	0.154141
ATXN10	20.6813	17.9137	22.0473	22.0082	25.3076	26.0293	12.153	11.5413
ATXN1L	9.10227	8.82963	6.84982	7.01802	8.72298	8.32048	8.82018	9.21554
ATXN2	21.5219	21.1761	26.043	28.1751	20.0021	19.4535	14.3361	15.439
ATXN2-AS	0	0.112556	0	0	0	0.466861	0.474732	0
ATXN2L	51.6363	52.3474	56.1882	64.6669	58.5063	58.2656	59.6819	65.3955
ATXN3	11.6415	10.2741	9.85461	7.37835	4.88748	6.171	6.68911	4.2515
ATXN3L	0	0	0	0	0	0	0	0
ATXN7	10.5101	8.58162	2.44933	0.888275	4.32006	5.96959	6.8007	5.15594
ATXN7L1	4.72644	5.55261	9.37847	11.0083	3.08221	3.15881	1.27816	1.25868
ATXN7L2	2.07745	1.75068	4.30228	3.03977	1.28721	1.326	0.533688	0.433171
ATXN7L3	18.1313	18.4911	46.9435	37.9006	30.1012	28.2169	19.9625	19.9891
ATXN7L3B	5.26156	5.45158	11.4683	11.9798	11.5599	10.9217	14.3739	13.8661
AUH	17.4128	18.1693	8.67197	8.40023	3.28156	3.59293	8.00617	7.6845
AUNIP	12.6071	12.3839	4.22319	5.12601	1.91199	2.25324	7.02304	6.53233
AUP1	52.2365	53.3411	38.9406	36.3801	43.7386	43.6397	58.2614	58.9435
AURKA	43.3861	39.6726	25.4936	26.3592	27.9518	26.8777	37.4805	40.1079
AURKAIP1	89.7984	86.5823	40.6643	40.5824	38.8085	42.6535	68.5182	73.2518
AURKB	47.6048	48.2415	38.327	41.0877	26.2606	25.5972	39.8425	41.2377
AURKC	5.33269	5.71789	0.291912	0.165084	0.081127	0	0.367583	0
AUTS2	11.734	12.5357	40.2999	38.9007	9.88854	11.4856	0.023749	0.077982
AVEN	6.03367	5.43957	5.40821	6.46892	6.15896	7.82817	3.95001	3.38652
AVIL	1.55641	1.235	0.309192	0.188373	1.27854	0.912804	0.254917	0.179897
AVL9	11.4219	10.8392	6.07267	6.29859	7.6399	6.93109	14.7974	15.5951
AVP	0	0.291475	0	0	0	0	0	0
AVPI1	3.34902	2.64166	1.50682	2.05511	1.04089	0.893785	10.2238	11.9404
AVPR1A	0	0	0	0.03039	0	0	0.014704	0
AVPR1B	0	0	0	0.066583	0	0	0	0
AVPR2	0.017242	0.148358	0.415197	0.401824	0.047478	0.129135	0	0
AWAT1	0	0	0	0	0	0	0	0
AWAT2	0	0	0	0	0	0	0	0
AXDND1	0.549707	0.175287	0	0	0	0	0.034213	0
AXIN1	11.6117	10.6742	9.64559	9.56272	8.27699	8.29569	15.6901	15.2116
AXIN2	10.7327	11.3222	4.56408	4.95112	55.843	51.9281	19.6127	19.9138
AXL	0.418436	0.557339	16.7559	19.8799	9.01685	8.56643	4.1203	4.29147
AZGP1	0	0	0	0	0	0	0	0
AZGP1P1	0	0	0	0.088998	0	0	0	0
AZI2	7.44049	6.31184	9.71897	7.81774	10.6272	11.5627	8.1229	10.8117
AZIN1	42.6736	40.6625	77.5877	75.1371	45.1733	47.943	90.2075	89.7703
AZIN2	0.360259	0.49999	14.934	12.4223	7.62206	5.03818	0.565287	0.438385
AZU1	0	0.089392	0	0.552925	0	0	0.020753	0.055517
B2M	25.4745	25.1127	13.863	13.8651	44.9192	45.0721	257.279	229.356
B3GALNT1	0.820779	0.626335	2.45977	3.38136	3.89688	5.74414	2.30757	2.01093
B3GALNT2	10.9782	12.3425	6.54968	7.37298	9.2548	8.36754	9.16798	9.04952
B3GALT1	0.079435	0.05245	4.94896	4.68738	0.471654	0.392691	0	0.008001
B3GALT1-AS1	0	0.069614	0	0.209872	0	0	0	0
B3GALT2	0.048406	0	0.266978	0.333028	0.722915	1.00426	0	0.019605
B3GALT4	0.886244	1.05999	0.940243	1.08985	0.143807	0.613641	0.440389	0.131758
B3GALT5	0.252832	0.277662	4.56836	4.35596	0.142095	0.054127	0.053063	0.019847
B3GALT6	3.49512	3.4413	5.13199	5.3198	7.81131	7.19811	6.43799	6.26977
B3GAT1	0.246059	0.201872	5.43501	6.26916	0.032461	0.03999	0	0
B3GAT2	0.206883	0.301719	0.640633	0.950516	0.155626	0.203507	0.305676	0.158483
B3GAT3	11.7136	11.0389	6.56275	7.29854	22.9991	22.1828	17.5212	18.4992
B3GLCT	2.47639	2.58301	2.04236	1.95305	5.04003	4.87305	0.51824	0.248249
B3GNT2	11.7575	12.3573	7.51102	9.66338	8.08057	8.29368	23.6523	22.783
B3GNT3	0.07886	0.365269	0	0.183102	0	0	6.27912	6.12924
B3GNT4	0.330509	0.648621	0.306186	0.091082	0.029368	0.112414	0.206327	0.427651
B3GNT5	4.02781	4.2796	3.55866	5.0176	7.18971	6.99999	11.8605	10.411
B3GNT6	0	0	0	0	0	0	0	0
B3GNT7	15.1445	14.4602	11.9825	11.4721	0.487813	0.469816	5.59724	5.15704
B3GNT8	0.223952	0.055915	0	0	0.372135	0.083745	0.123846	0.094534
B3GNT9	1.30009	0.828822	0.717515	0.935015	0.215395	0.131508	0.495063	0.660234
B3GNTL1	1.86271	1.94708	2.24837	1.69913	1.35594	1.85945	1.2259	2.26408
B4GALNT1	0.35857	0.567365	0.072766	0.137381	0.437615	0.4673	1.24378	1.16105
B4GALNT2	0.465104	0.424494	0	0	0	0	0	0
B4GALNT3	3.66951	3.69113	3.664	3.74467	1.87949	1.9875	11.6606	10.4906
B4GALNT4	1.15471	1.33103	7.63422	9.12069	3.65715	3.03074	5.56687	5.7366
B4GALT1	28.5925	27.3821	5.11038	5.43693	40.6679	41.1228	54.3094	56.8202
B4GALT2	9.20523	9.42179	15.5911	13.9424	12.9861	14.3231	10.2436	11.4092
B4GALT3	15.1327	12.6494	9.3775	9.3637	11.0738	11.9831	23.3074	22.1731
B4GALT4	32.3606	34.2568	13.0588	13.1817	21.7301	22.6039	15.6539	16.236
B4GALT4-AS1	0.135858	0.451361	0	0	0	0	0.132602	0
B4GALT5	26.4301	27.7877	18.1985	17.4856	17.9447	17.4441	20.9371	19.7927
B4GALT6	3.22163	3.24215	6.21517	8.69358	2.30913	2.63404	1.20266	1.47425
B4GALT7	14.4306	14.9725	9.71355	9.05758	16.6009	15.6566	6.38991	7.11388
B4GAT1	4.4314	3.53502	8.01354	6.89143	10.8385	9.19318	7.74853	8.72484
B9D1	8.99305	5.54679	8.96463	5.18884	3.71375	5.31122	5.54109	5.04266
B9D2	1.17908	1.07386	1.03531	1.47685	3.19444	3.3327	1.36061	1.26059
BAALC	0	0.009854	0.178116	0	0.035613	0	0	0.025078
BAALC-AS2	0	0	0	0	0	0	0	0
BAAT	0.017596	0.028426	0	0	0.099668	0.220455	0.011727	0.018023
BABAM1	50.6421	48.0391	30.6062	30.2144	34.9349	37.1419	47.935	48.0425
BABAM2	9.8738	10.1059	12.0677	11.3255	8.42387	12.017	11.0261	14.1675
BACE1	3.83595	3.68359	3.35771	4.35469	7.70194	8.55574	0.573263	0.663366
BACE2	2.23353	1.35703	1.47426	1.6395	6.39702	5.25701	3.48703	3.55352
BACH1	9.49754	11.2175	10.3288	9.88066	10.598	11.9622	5.19932	5.34393
BACH1-IT3	0	0	0	0	0	0	0	0
BACH2	0.41829	0.33436	0.641828	0.969289	0.888381	0.918079	0.674589	0.613428
BAD	6.41314	6.37603	4.0598	4.97734	11.148	12.598	38.6191	42.9935
BAG1	10.8391	9.62849	8.43895	8.22128	8.84856	8.4258	15.2062	17.9615
BAG2	4.46535	4.43036	5.07321	4.7818	7.67384	8.117	6.31114	6.2517
BAG3	12.1723	10.8478	10.647	10.8241	15.2839	16.8558	39.6445	39.4262
BAG4	11.7686	12.0947	8.81797	9.92126	9.86811	9.96926	7.08849	7.30526
BAG5	5.90832	5.56095	3.57471	3.93218	4.0902	4.14976	5.16417	4.89385
BAG6	54.6353	54.6815	69.9403	66.5963	60.1527	55.3989	50.5897	53.0614
BAGE2	0.141177	0.178648	0.117843	0	0.212366	0.175445	0.144486	0.117393
BAHCC1	0.134258	0.163155	0.656676	0.443843	3.13274	2.60693	0.185994	0.325378
BAHD1	7.96141	7.54619	10.3726	9.73403	6.82946	6.37818	14.5553	16.5275
BAIAP2	7.22725	7.36494	3.9905	3.94572	13.3823	13.316	42.7937	43.9438
BAIAP2-DT	0.69734	0.709609	1.3854	1.64869	4.39519	5.03788	2.46975	2.90363
BAIAP2L1	10.764	11.114	8.40892	8.56389	14.4158	13.8713	20.8606	21.7194
BAIAP2L2	1.28844	1.65583	0.599104	1.28232	0	0.298289	0.390591	0.625992
BAIAP3	1.01573	0.798589	1.14164	0.94398	0.79493	0.526608	1.49367	1.1179
BAK1	40.1248	40.2863	7.3329	8.87742	10.9808	10.7504	12.4961	12.0808
BAMBI	16.3658	15.9418	25.282	23.3753	251.267	241.295	1.76506	2.3106
BANCR	0	0.063842	0	0	0	0	0	0
BANF1	122.558	123.356	88.1561	79.5817	67.5906	67.4699	58.8458	59.6897
BANF2	0	0	0	0	0	0	0	0
BANK1	0.01177	0.050126	0.40344	0.179819	0.024347	0.060639	0.070367	0.122651
BANP	13.5361	15.6478	11.8472	10.2965	9.46149	12.0111	12.9093	13.9195
BAP1	18.1702	17.2893	13.4572	12.1845	20.0607	17.8543	20.7828	22.9872
BARD1	19.2462	20.5339	4.58748	5.08339	3.03583	3.00449	3.79758	4.28695
BARHL1	0	0	0	0	0	0	0	0
BARHL2	0.125635	0.185027	0	0	0	0.038772	0	0
BARX1	3.20929	2.57672	0.564876	0.75199	4.68326	5.35747	0	0
BARX1-DT	0	0	0	0	0	0	0	0
BARX2	0.208443	0.056219	0	0	0.448482	0.328965	2.43175	2.28575
BASP1	156.244	160.343	182.646	179.682	121.648	116.674	166.158	169.513
BASP1-AS1	0.144026	0.118808	0.5752	0.569346	0.124166	0.132875	0	0.125295
BATF	0	0	0	0	0	0	0.018917	0.302263
BATF2	0.020416	0.054401	0.153311	0.108632	0.07517	0.120506	0	0
BATF3	5.87623	4.72506	0.117111	0.600407	1.22472	1.53331	0.38961	0.226409
BAX	57.2979	66.2161	61.7385	75.2149	88.0683	88.141	69.416	73.4914
BAZ1A	9.34333	10.2765	10.8257	12.7193	9.23428	10.0568	8.25288	7.64044
BAZ1B	37.7704	37.4006	27.3122	27.4936	34.8872	35.4518	35.4033	36.5625
BAZ2A	19.121	19.8169	22.9031	24.4973	25.8352	26.8683	27.8918	30.0686
BAZ2B	2.51718	3.05397	10.3056	12.8024	8.41458	7.92272	0.925714	0.988492
BBC3	11.5479	13.592	8.99426	8.05593	13.9543	15.2984	2.82456	3.24333
BBIP1	2.81125	2.37769	4.72564	4.66814	9.3455	7.8683	5.42271	5.71317
BBOF1	0.246317	0.101177	0	0	0.766933	0.823439	1.33943	0.955863
BBOX1	0	0	0	0	0	0.105703	0	0
BBOX1-AS1	2.10856	1.22731	0.580428	0.816774	1.45771	1.90512	0.422489	0.708517
BBS1	3.75829	3.85932	3.24694	3.44373	6.27595	5.62116	6.55897	5.66738
BBS10	1.31621	1.26515	4.29816	4.10752	2.07886	2.87269	2.765	2.50323
BBS12	0.995954	0.864096	1.15748	0.295778	1.52524	1.70069	0.917624	0.816988
BBS2	7.06814	7.1994	2.82127	3.86173	5.01613	3.93743	6.21614	5.61401
BBS4	6.95559	5.91184	7.74853	8.9764	7.21151	7.52573	5.02211	4.51806
BBS5	0.899775	0.601594	0.620242	0.534645	0.964839	1.42698	2.75567	2.64087
BBS7	4.16358	3.9779	5.08315	6.02242	6.48375	6.99807	4.87603	4.45312
BBS9	1.57417	1.15968	7.81126	5.41617	45.8331	49.9514	35.7964	41.0414
BBX	8.7536	9.33717	14.5085	14.9847	15.2234	15.6058	12.4141	13.1073
BCAM	5.28599	4.81731	9.78814	12.5188	2.31069	2.58457	11.5611	11.1297
BCAN	0.134998	0.157757	0.331105	0.531776	0.183229	0.180269	1.54847	0.340144
BCAP29	7.96992	8.6973	3.67152	4.80977	4.67715	5.24017	4.57748	4.31319
BCAP31	119.179	116.589	104.943	99.1056	96.306	87.6976	72.2011	79.9711
BCAR1	6.78072	6.90933	18.2347	17.7009	27.62	27.8425	33.6188	33.5327
BCAR3	0.950572	0.789244	2.83146	2.67385	3.21464	4.64108	8.75597	8.64004
BCAR4	0	0.271491	0	0.06833	0	0	2.37253	1.94979
BCAS1	0.011438	0.034174	0	0	0.025501	0.025411	0.372073	0.179302
BCAS2	34.2463	34.6853	27.5826	26.8661	33.0901	28.8185	22.4564	21.4497
BCAS3	4.22544	3.51662	4.08608	3.64254	3.10708	3.51315	5.56972	5.60485
BCAS4	1.83415	1.61596	2.04682	2.05613	1.10027	1.79953	2.8256	2.75997
BCAT1	16.0563	14.6704	50.4206	52.0027	27.6422	27.5819	11.1666	10.0166
BCAT2	1.23252	1.60132	7.34495	5.85943	11.8338	13.9824	28.5486	31.561
BCCIP	61.1173	55.7555	52.9298	55.2698	48.5701	48.388	36.878	35.8863
BCDIN3D	0.542537	0.781288	0.526428	0.18635	0.560082	0.854917	1.30364	1.16789
BCDIN3D-AS1	0.352181	0.159671	0.096571	0.26627	0.284143	0.329023	0.123531	0.16164
BCHE	0.051825	0	0.081204	0.254101	0.078317	0	0.061957	0
BCKDHA	7.71277	8.23331	9.93951	9.11078	6.53991	6.26877	9.76346	9.1038
BCKDHB	1.33617	0.813517	3.24997	3.4202	5.66521	5.74596	4.81752	4.50258
BCKDK	9.80065	9.36925	12.596	14.3197	11.6313	12.7107	12.3847	11.0089
BCL10	8.03024	8.04325	6.73158	6.99392	6.64152	7.60056	6.2898	6.91783
BCL11A	4.14925	5.38016	10.3104	9.77067	1.60744	1.60538	0	0
BCL11B	0.970984	0.939447	2.21984	2.20259	0.384092	0.511526	0	0
BCL2	0.010603	0	0.483994	0.299022	0.157526	0.170919	0.68867	0.609725
BCL2A1	0	0	0	0	0	0	0	0
BCL2L1	27.2696	26.681	34.0573	40.7101	24.5746	23.1146	20.5222	18.0629
BCL2L10	0.03918	0.13534	0.575025	0.560084	0	0	0	0
BCL2L11	9.23598	8.5343	7.5784	6.94301	3.23814	2.19992	1.7719	1.51011
BCL2L12	19.764	18.6452	23.0947	20.9257	16.1623	11.8637	30.0044	27.2454
BCL2L13	13.0534	12.0444	7.99054	10.3557	6.85871	6.11882	16.9818	15.1866
BCL2L14	0.215871	0.30237	1.69727	1.17791	0.09839	0	0.123096	0.039439
BCL2L15	0.103733	0.024156	0	0	0.038377	0.037199	0	0
BCL2L2	1.82024	1.43897	7.48113	6.83648	7.54468	8.41825	12.7587	11.9595
BCL2L2-PABPN1	0.319177	0.951244	18.377	14.2002	6.21382	4.37231	2.12563	1.00749
BCL3	5.70906	5.30077	1.33353	0.194058	3.22392	3.0862	2.37213	1.99653
BCL6	2.34526	2.68547	10.4696	8.87458	7.8022	7.36607	3.14257	3.30532
BCL6B	0.200854	0.078241	1.45172	1.74646	0	0	0	0.021417
BCL7A	4.95646	5.07851	3.0347	4.13232	2.12559	2.75049	1.87242	2.09979
BCL7B	11.677	12.6115	6.71326	7.43917	7.74209	7.05102	13.5599	13.0026
BCL7C	7.45596	8.82207	13.5254	14.4788	17.5919	18.1233	8.17231	9.1893
BCL9	11.0931	11.3956	19.8522	22.9102	13.3429	13.4843	5.59983	6.0674
BCL9L	8.18204	8.57287	9.04793	10.5744	21.5679	20.6612	29.8653	30.5113
BCLAF1	42.9884	38.084	64.4663	54.5261	40.7525	41.4766	31.4276	35.9298
BCLAF3	3.18804	3.24991	2.94635	2.36204	2.28854	2.09443	1.81951	1.39402
BCO1	0	0	0	0.070378	0	0	0	0
BCO2	1.43938	1.2497	0.226852	0.253723	0.597529	1.26302	0.21737	0.030719
BCOR	11.7845	11.438	15.5451	17.2139	5.1237	6.40094	6.16286	5.90059
BCORL1	1.77421	2.13383	2.48202	4.30026	6.01392	5.66137	6.67651	7.96195
BCORP1	0	0	0.355021	0.63096	0.132874	0.120573	0.066071	0.122263
BCR	11.5975	12.7248	14.921	15.5503	7.33242	7.00385	29.8214	27.4895
BCS1L	16.8908	14.9889	7.4553	8.44636	9.33302	8.60397	12.3157	15.7555
BCYRN1	63.2589	65.3799	26.8634	18.8128	71.1192	69.3017	8.08917	9.4543
BDH1	4.73743	4.47431	3.29538	3.48307	0	0	0.032248	0
BDH2	4.57306	4.00566	7.10701	7.46984	7.44667	8.49791	2.16729	1.38632
BDKRB1	0	0	0	0.143638	0	0.078078	0.395428	0.393538
BDKRB2	0	0	0.120494	0.21559	0.123903	0.209255	1.37689	1.80315
BDNF	0.327439	0.440318	4.01328	3.43344	2.2437	2.1095	0.230558	0.269429
BDNF-AS	0.104001	0.43641	1.33628	1.03897	0.342171	0.776151	0.27235	0.162074
BDP1	17.6529	18.0696	11.3207	10.7987	14.6296	12.8357	9.523	9.08204
BEAN1	0.048045	0	0	0	0.025206	0.055866	4.06983	4.07633
BEAN1-AS1	0	0	0	0	0	0	1.23964	1.00512
BECN1	27.1003	28.4592	39.2914	37.8285	20.2435	19.8793	15.5154	15.5327
BECN2	0	0	0	0	0	0	0	0
BEGAIN	0.071942	0.280742	0.424797	0.705295	0.719552	0.18613	0.016293	0.021322
BEND2	0	0	0	0	0	0	0	0
BEND3	14.3905	14.9411	7.26698	7.85105	1.41282	1.57806	2.83938	2.92873
BEND4	5.74785	5.57191	6.04819	6.84814	0.046995	0	0.018267	0
BEND5	0.846365	1.32085	2.76426	2.37815	8.093	7.8063	0.09376	0.344289
BEND6	1.04518	0.589186	1.1128	1.36259	2.71699	2.12732	2.49309	2.39645
BEND7	1.15896	1.22111	3.1446	2.24515	4.59442	4.25509	3.21698	3.83454
BEST1	0.132006	0.065322	0.168419	0.147656	0.239765	0.149204	0.299449	0.213228
BEST2	0.07189	0	0.397832	0.112053	0	0.09353	0.057543	0
BEST3	0	0	0	0.233036	0.390119	0.177561	0.021657	0
BEST4	0.291658	0.130297	0.116735	0	0	0.036366	0	0.079394
BET1	8.69868	9.17443	10.3027	12.0949	11.457	12.7489	10.0866	9.15044
BET1L	11.764	11.8613	7.64262	8.6715	17.4367	15.9975	10.3427	10.7497
BEX1	0.196097	0.57726	16.0677	18.7053	1.36012	1.83975	0	0
BEX2	1.49123	2.13533	12.2767	11.8221	3.49863	3.36311	12.1916	12.0914
BEX3	12.4485	10.6436	84.924	84.2569	91.173	96.7679	44.0083	42.7128
BEX4	18.1984	20.3586	23.5105	25.1435	23.0398	25.5089	31.8038	35.1221
BEX5	0.635509	0.628038	5.64266	8.16566	0.391752	0.163291	0	0
BFAR	47.186	43.9908	21.7582	18.8133	18.216	18.5265	18.8886	19.7128
BFSP1	0.503869	0.792636	2.0124	1.22038	0.024286	0.19	0.591222	0.381895
BFSP2	0.038376	0.359484	0.343866	0	0	0	0	0
BFSP2-AS1	0	0	0	0	0	0	0	0
BGLAP	0.317522	1.04113	0	0.274237	0.132563	0	0.017693	0.083113
BGLT3	0	0	0	0	0	0	0	0
BGN	5.89096	5.55123	62.5694	61.5168	43.7005	41.7209	8.54049	9.1648
BHLHA15	0.158434	0.349588	0.139685	0.525162	0	0	2.57985	2.17195
BHLHA9	0.364271	0.098474	0	0.12724	0	0	0	0
BHLHB9	1.28063	1.58848	4.27602	1.19064	0	1.02247	0.006956	0.980331
BHLHE22	0.002285	0.051395	0.342432	0.147914	0.104409	0.084946	0	0
BHLHE23	1.1942	0.909649	0	0	0	0	0	0
BHLHE40	6.29521	6.17086	8.71118	7.07938	25.2311	23.0428	38.1586	40.0734
BHLHE40-AS1	0.251485	0.202066	0.176432	0	0.096495	0.150194	0.342109	0.734907
BHLHE41	0.335456	0.269335	1.83687	1.04115	1.36403	0.897913	20.5615	20.6443
BHMG1	0.509377	0.43393	0	0	0	0	0.061644	0
BHMT	4.98199	5.71373	0.403502	0.253918	0.184657	0.861658	0.133606	0.172931
BHMT2	1.94111	1.94874	0.281895	0.349006	0	0	0	0
BICC1	0.246628	0.168618	1.46293	1.52777	1.34168	1.42893	0.027336	0
BICD1	38.4968	42.236	11.0744	15.9406	4.59223	6.65127	3.64277	3.08248
BICD2	9.76056	9.63929	14.7669	14.766	13.0478	12.776	13.5629	14.6291
BICDL1	6.58801	6.39167	8.17872	7.62063	0.524922	0.210083	5.06667	6.31691
BICDL2	3.89752	3.02505	1.75251	2.38524	0.215828	0	3.05367	4.10274
BICRA	4.44932	4.42744	4.90325	5.56683	4.58342	6.83676	8.51918	6.04173
BICRAL	2.77653	2.95296	3.15769	3.03832	1.37994	1.14188	1.67562	1.34588
BID	0.895663	0.972183	3.06305	3.8026	1.6797	1.47143	0.326828	0.256141
BIK	3.26291	2.46562	0.413452	0	2.49363	2.53858	1.13713	0.861999
BIN1	5.93651	6.67544	9.46711	10.7577	10.45	11.8178	6.55022	5.56023
BIN2	9.07071	9.94623	0	0	1.82878	1.90587	34.6027	32.1905
BIN3	4.88546	5.52242	5.31756	4.75686	5.31142	7.81023	5.24594	5.78777
BIRC2	10.5303	10.0504	8.11911	9.4936	10.8056	11.7636	14.8255	16.9111
BIRC3	0.021856	0.043827	0	0.052175	0.653229	0.590309	2.55079	2.03362
BIRC5	34.6515	40.006	27.7168	33.3679	23.6754	25.218	36.9228	37.5689
BIRC6	24.6454	25.7634	15.223	15.6166	10.2489	10.0871	7.01479	7.03863
BIRC6-AS2	1.0679	0.298557	0	0.056767	0	0.333009	0.284423	0.283172
BIRC7	0	0	0	0	1.67044	1.26353	0.067382	0.038293
BIRC8	0	0	0	0.026746	0	0	0	0
BISPR	0.755561	0.528148	0.140063	0.413538	3.13686	3.68932	0.296705	0.267924
BIVM	3.50007	3.73298	1.33448	4.20592	4.21939	5.73525	4.77512	3.28913
BIVM-ERCC5	8.95201	7.78999	2.07822	7.26377	7.17831	8.8228	8.30537	2.18144
BLACE	0.272575	0.107314	0	0	0	0	0.003375	0
BLCAP	20.0789	18.1652	34.4754	33.051	23.9299	22.8722	36.6365	37.4576
BLID	0	0	0	0	0	0	0	0
BLK	0	0	0	0	0	0	0.022398	0
BLM	8.56926	9.40299	10.762	11.1641	5.60688	6.06079	9.76673	9.895
BLMH	30.6809	30.065	28.1712	25.1909	26.797	26.9013	15.0551	17.3515
BLNK	0	0.047455	0.06753	0	0	0	0.182669	0.351529
BLOC1S1	28.0023	30.7233	72.6013	71.6413	37.1308	28.2325	16.563	18.2458
BLOC1S2	13.6323	14.8566	10.5292	10.7946	21.1031	20.2176	22.4738	20.5743
BLOC1S3	4.53041	4.95072	0.718705	0.680802	2.34109	2.84601	4.20622	3.93443
BLOC1S4	9.67566	9.93429	5.73416	3.40192	5.9512	5.17407	9.50617	8.84938
BLOC1S5	4.5995	4.54599	6.31141	6.07788	4.53434	4.85572	4.77237	5.85395
BLOC1S5-TXNDC5	0	0	0.608306	0	0	0	21.0127	0
BLOC1S6	6.19318	4.9886	11.6104	10.2258	17.0346	17.5123	13.6876	16.0807
BLVRA	0.461971	0.267771	7.56366	5.71272	4.81852	5.54391	4.82866	4.22573
BLVRB	11.1036	10.1308	9.7465	8.31588	12.1377	13.1451	35.534	35.2648
BLZF1	3.01634	3.75043	4.60595	4.29824	10.1545	10.5784	7.80386	8.03529
BMERB1	0.624205	0.959997	2.76655	3.47739	0.443353	0.98748	0.209325	0.654978
BMF	0.684736	0.476872	4.01392	4.24629	4.48325	4.56975	1.15035	0.966072
BMI1	20.3923	18.321	9.23041	13.4344	17.7126	17.4375	12.2897	11.3449
BMP1	4.46872	4.86769	18.7634	19.3707	30.4804	35.5225	7.60986	9.13449
BMP10	0.011505	0	0.097712	0.049037	1.28938	0.764227	0	0
BMP15	0	0	0	0	0	0	0.04062	0
BMP2	2.39794	2.15123	4.7191	5.22488	25.5451	24.4387	0.042243	0.054803
BMP2K	10.061	8.1367	5.75997	5.38433	7.32881	7.03152	3.61074	3.18004
BMP3	0	0	0	0	0	0	0	0
BMP4	4.38254	4.33589	9.0829	10.3273	139.196	137.115	2.19622	2.39889
BMP5	0	0	0	0	0.344381	0.22886	0	0
BMP6	0	0.115636	0.580654	0.532581	0.823668	0.64389	0.177598	0.152989
BMP7	0.762142	0.723695	3.58866	3.57998	18.343	19.9176	15.2067	16.9311
BMP8A	0.920394	0.705267	0.807507	0.645686	0.475411	0.54236	1.45653	1.37537
BMP8B	0.178851	0.175839	0	0.04143	0.233385	0	1.06871	1.11612
BMP8B-AS1	0	0	0	0	0	0	0	0.111541
BMPER	0	0.050751	1.26735	1.61351	2.89071	3.09361	0.474649	0.374364
BMPR1A	2.84427	2.91364	14.1325	12.7688	5.17108	5.74793	1.46425	1.33443
BMPR1B	0	0.060191	0.270352	0	0.03651	0	0	0
BMPR1B-DT	0	0	0	0	0	0	0	0
BMPR2	7.93578	8.1343	10.1348	11.3224	15.7388	15.3936	5.80291	5.55516
BMS1	11.3586	11.2091	14.8133	13.8998	14.7771	13.7501	13.017	12.462
BMS1P1	1.8021	1.67131	0.957168	1.51957	1.06511	0.922456	0.79297	0.721036
BMS1P17	0	0	0	0	0.347211	0.229574	0.725069	0.617525
BMS1P22	0	0	0	0	0.217269	0.219876	0.75661	0.676845
BMS1P4	1.55228	1.40765	1.43966	0.686877	0.691747	1.82246	0.949806	0.444401
BMS1P4-AGAP5	1.04181	1.33226	0.143509	0	1.3726	0.677541	1.00049	0.855915
BMT2	0.590175	0.332863	2.65927	3.00312	1.51476	1.77846	1.64228	1.66479
BMX	0	0	0	0	0	0	0.031918	0.021858
BNC1	0.044003	0	0.29335	0.105088	0.859782	0.58127	1.48683	1.41067
BNC2	2.58132	2.82905	4.50233	4.61794	13.6214	14.7714	0.096229	0.021236
BNC2-AS1	0.24773	0	0	0	0	0	0	0
BNIP1	10.773	9.21495	4.78378	7.18659	6.43402	7.25115	5.29881	6.95192
BNIP2	16.9119	18.3772	7.68519	9.72527	13.3118	12.8133	13.9575	16.2731
BNIP3	37.1329	35.7248	66.5077	67.0911	20.4809	20.8342	50.5934	52.3523
BNIP3L	5.57148	6.07156	24.8628	23.7353	14.1281	15.5447	14.6905	14.7008
BNIP5	0	0	0	0.041403	0	0	0	0
BNIPL	0.316968	0.318843	0.149896	0.286526	0.338095	0.255547	0.660687	0.497857
BOC	0.176689	0.164118	0.343315	1.75556	7.1168	6.20298	0.116325	0.224778
BOD1	41.9494	43.5583	67.8905	64.569	34.1718	42.0656	30.8116	30.1555
BOD1L1	37.1993	37.1564	14.9285	15.6899	13.9685	14.1206	11.0833	11.3894
BOD1L2	0.057837	0.015031	0	0	0	0	0	0
BOK	2.78318	2.30036	4.12483	4.41737	7.63118	9.09968	10.5212	10.48
BOLA1	2.59637	1.75401	2.58046	0.600668	0.884177	0.5603	7.44093	8.01975
BOLA2	17.7429	22.0745	7.75889	6.97401	9.6041	9.27058	11.5503	10.5523
BOLA2-SMG1P6	17.896	14.7964	9.12832	9.21441	7.3105	7.95236	5.85888	6.43612
BOLA2B	43.3312	42.4695	19.1283	19.644	19.1581	17.5743	27.096	23.7883
BOLA3	36.9924	40.5152	26.1753	18.1478	17.4763	13.9925	23.5333	24.5259
BOLA3-AS1	0.518256	0.524552	2.22786	1.91453	1.25361	0.994412	1.26812	1.61372
BOLL	0.058127	0.044565	0	0.040271	0	0.073596	0.034842	0
BOP1	29.1226	31.0894	23.5582	20.2643	18.2407	23.1037	56.7444	54.4248
BORA	7.02422	7.15764	5.64879	4.28915	4.79397	4.17077	4.27682	4.12984
BORCS5	2.74661	2.37896	2.33056	2.8915	1.15821	1.67379	1.78062	1.89252
BORCS6	4.89121	4.11749	1.71326	0.909705	1.82519	2.34023	2.77849	2.61221
BORCS7	3.15937	3.17609	1.30147	1.80727	3.87216	2.88854	4.39728	4.14728
BORCS8	3.74976	4.76278	4.46189	3.60638	6.91082	7.97078	5.78025	4.11156
BORCS8-MEF2B	1.12837	1.30795	1.15584	0.634926	0.095502	0.37555	1.47764	1.60389
BPESC1	0	0	0	0	0	0	0	0
BPGM	3.24884	3.91566	4.41964	5.72804	8.81064	7.7038	7.68943	6.96232
BPHL	5.49119	6.60299	6.87033	8.47943	2.79197	2.24986	5.01377	5.06033
BPI	0	0	0	0	0	0	0	0
BPIFA1	0	0	0	0	0	0	0	0
BPIFA2	0	0.070919	0	0	0	0	0	0
BPIFA3	0	0	0	0	0	0	0	0
BPIFA4P	0	0	0	0	0	0	0	0
BPIFB1	0	0	0	0	0	0	0	0
BPIFB2	0	0	0	0	0	0	0.026064	0
BPIFB3	0	0	0	0	0	0	0	0
BPIFB4	0	0	0	0	0	0	0	0
BPIFB6	0	0	0	0	0	0	0	0
BPIFC	0	0	0	0	0	0	0	0
BPNT1	7.68445	7.69179	6.19269	3.0654	7.9406	7.11427	10.9935	9.62532
BPTF	27.7647	26.7119	35.5963	36.7415	17.6504	16.4582	20.7413	22.3225
BPY2	0	0	0	0	0	0	0	0
BPY2B	0	0	0	0	0	0	0	0
BPY2C	0	0	0	0	0	0	0	0
BRAF	3.93082	3.93177	7.02328	6.42247	7.25903	5.68053	5.70163	5.72848
BRAP	10.0626	9.59131	4.8466	5.46798	5.26281	5.08864	4.69178	4.55529
BRAT1	10.5133	11.081	6.87444	4.92644	4.95776	4.13737	13.4769	14.4338
BRCA1	19.4154	20.4642	7.73669	8.70673	5.03103	4.59013	6.77765	6.83525
BRCA2	3.23228	3.32331	3.99108	4.17962	2.26586	2.28635	3.74597	3.34918
BRCC3	15.2855	14.5905	20.5915	18.5313	18.4512	18.8997	13.5388	13.7854
BRD1	13.1564	14.4726	11.9486	13.0314	11.2143	12.1044	6.80259	7.69596
BRD2	55.6547	56.7047	34.2415	33.8449	46.879	48.7873	42.4435	44.3425
BRD3	17.6	17.6353	17.6877	18.8361	13.2111	12.4261	4.41661	4.93558
BRD3OS	1.28284	1.00459	1.8622	1.88583	2.49712	2.20766	1.88912	1.77492
BRD4	19.5296	19.4823	27.8068	23.9325	19.1384	20.1811	39.1961	38.4004
BRD7	26.9406	32.2729	34.6782	30.8612	26.8286	32.6119	31.5126	31.6854
BRD8	51.4098	50.4278	37.1851	36.6512	27.5684	26.1294	12.6015	15.1984
BRD9	22.7961	24.3129	19.9829	18.0269	20.2103	21.1465	13.6689	15.7426
BRDT	45.2153	41.2906	0	0	12.8112	14.0037	31.1086	32.732
BRDTP1	0.016522	0.094301	0	0	0	0	0	0
BRF1	2.42804	2.83959	1.41783	1.93439	2.25528	2.58622	3.33571	3.82499
BRF2	3.68801	4.4422	2.0155	1.70822	1.9158	2.81618	1.76646	1.47828
BRI3	39.9795	41.7877	22.8671	17.3895	67.919	70.4502	130.279	136.78
BRI3BP	5.95611	6.08808	2.02116	2.17148	2.19645	1.56971	7.35127	7.42489
BRICD5	1.34477	1.85294	1.20487	1.06007	1.39931	1.50056	2.2387	3.50169
BRINP1	1.60666	1.33307	10.067	8.38694	0.869761	2.56042	0	0
BRINP2	0	0	0	0	2.00305	2.35869	0	0
BRINP3	0	0.037122	5.10581	6.03063	0.307698	0.209673	0	0
BRIP1	5.15855	5.24303	5.00229	4.28306	3.75706	2.98548	2.60028	2.91543
BRIX1	58.33	58.8019	42.8909	43.5294	42.1388	39.8583	38.3397	37.1877
BRK1	39.4051	38.9716	56.709	55.8995	48.022	45.9108	60.5821	59.5881
BRMS1	19.704	20.6875	13.7874	15.261	19.5861	18.323	20.4161	21.9253
BRMS1L	14.2357	15.8836	6.11005	6.65674	9.36653	8.87933	7.3506	6.92028
BROX	7.87921	7.20286	8.31682	6.05697	8.59056	10.4144	9.99472	10.8651
BRPF1	7.73153	8.52926	10.2006	8.43366	8.71492	9.60933	7.80155	7.69558
BRPF3	12.2144	12.4454	12.1611	13.2344	13.2494	16.4938	6.55965	6.58678
BRS3	0	0.023607	0	0	0	0.028438	0	0
BRSK1	0.351464	0.267734	10.3511	9.06891	1.32048	1.50786	0.094093	0
BRSK2	0.615429	0.724931	3.85266	4.20012	0.383154	0.305222	0.115204	0.125356
BRWD1	13.8352	13.0475	10.7691	12.2032	6.26246	6.49816	11.2222	11.0824
BRWD1-AS1	0.042492	0.126535	0.774978	0.281485	0.05401	0.061581	0	0
BRWD1-AS2	0.122409	0.216686	0.193173	0	0	0.145068	0.144597	0.293916
BRWD3	22.182	23.4705	7.2694	9.02079	6.75157	5.5965	6.41089	6.23009
BSCL2	6.62842	7.39447	21.8935	23.712	9.575	7.03447	8.56145	6.69001
BSDC1	16.2102	16.7148	10.2272	10.8576	10.6711	13.5177	11.6241	11.0309
BSG	303.727	307.283	162.897	160.966	178.336	179.457	233.766	235.13
BSN	0.717215	0.926271	0.382136	0.178218	0.123273	0.113761	0.250096	0.254361
BSN-DT	0	0.038253	0.05753	0	0	0	0.048998	0
BSND	0.019624	0.007109	0.056015	0	0	0	0	0
BSPH1	0	0	0	0	0	0	0	0
BSPRY	4.09754	3.97522	1.6884	1.35913	0.196202	0.242151	7.28105	7.08364
BST1	0.925806	1.22973	0.164738	0	0.959198	0.782257	0.497768	0.596717
BST2	4.87933	5.06266	3.64313	4.88073	58.2154	62.1802	1.11005	0.430237
BSX	0	0	0	0	0	0	0	0
BTAF1	13.6293	14.6947	17.6975	19.5387	18.8615	18.4239	12.6085	12.1368
BTBD1	21.2235	20.8603	19.8697	18.6566	19.2718	18.4864	13.6767	13.3551
BTBD10	5.69433	4.7774	17.3353	13.8556	13.51	16.7951	21.9302	21.6986
BTBD11	0.102767	0.177611	4.09166	3.66198	0.168398	0.341599	0	0
BTBD16	0	0	0	0	0	0	0.098363	0
BTBD17	0	0	0	0	0	0	0	0
BTBD18	0.58165	0.43981	0.06177	0.101206	0.222266	0.135194	0.116179	0.111488
BTBD19	0.140634	0.165897	0.094965	0.498347	5.71676	4.67849	1.56119	1.82687
BTBD2	11.625	12.9889	15.1626	16.6474	14.6856	16.2286	43.4345	43.3024
BTBD3	3.65033	4.02764	10.1927	9.47902	11.411	11.39	5.21005	5.27562
BTBD6	2.80005	2.46423	1.17148	1.57014	1.70711	1.68254	4.49899	4.31337
BTBD7	6.85344	6.53284	18.1564	18.7751	13.6543	12.6139	11.0605	9.99592
BTBD8	1.7449	1.97519	0.498893	0.539262	0.279654	0.168087	1.03405	0.86183
BTBD9	0.850011	0.593275	0.766643	0.671049	1.00579	1.41568	1.00663	0.946912
BTBD9-AS1	0.050767	0.038001	0	0	0.080097	0	0	0.139253
BTC	0	0	0	0	0	0	0	0
BTD	3.68666	4.68026	5.64345	6.15515	2.98545	3.68413	2.57465	3.47134
BTF3	536.36	545.484	518.039	503.336	520.636	527.618	313.118	316.913
BTF3L4	22.1232	22.4471	20.8326	21.8119	13.6949	13.9862	15.3071	13.426
BTG1	4.87112	5.07477	37.1711	39.359	8.01646	8.26453	22.2737	22.2319
BTG2	5.19435	4.80608	3.9845	4.44576	35.9619	36.1278	24.9444	24.9631
BTG3	25.8631	25.3816	19.3108	13.6315	42.0151	39.8486	20.9815	20.9446
BTG3-AS1	0.094956	0.144655	1.00036	0.608818	0.800287	1.00852	0.454916	0.521685
BTG4	0	0	0	0	0	0	0.027484	0.264774
BTK	6.73261	6.02039	0.238062	0.130984	0.17694	0.368732	0.051058	0.475383
BTLA	6.59165	6.95919	0	0.315942	0	0	0	0
BTN1A1	0.030588	0	0.117526	0	0	0	0.046828	0.114317
BTN2A1	7.72322	6.50207	2.47744	3.73382	10.2169	9.92269	3.34728	3.10827
BTN2A2	0.467156	0.617962	1.95805	2.35915	0.589799	0.625159	0.745056	0.871121
BTN2A3P	0.445474	0.51094	0.923465	0.50568	0.061549	0.114775	0.037861	0.042021
BTN3A1	0	0	0.412693	0.710223	0	0.061398	0.172757	0.163048
BTN3A2	0	0.043357	0.682818	0.135177	0.276022	0.13661	0.500649	0.413424
BTN3A3	0.066983	0	0.565615	0.229162	0	0	0	0
BTNL10	0	0	0	0	0	0	0	0
BTNL2	0	0	0	0	0	0	0	0
BTNL3	0	0	0	0	0	0	0	0
BTNL8	0.022637	0	0	0	0	0	0	0
BTNL9	0.195013	0.04015	0	0.055764	0	0	0	0
BTRC	8.66844	8.82684	6.15119	6.67897	7.0553	6.7874	7.76904	7.43226
BUB1	47.0275	47.0865	37.6849	35.9774	18.1522	16.6484	26.8404	27.1179
BUB1B	21.6477	22.2473	36.9998	36.6452	18.0505	18.6077	17.1253	16.1211
BUB1B-PAK6	3.22847	3.48271	0.925932	0.586019	0.063677	0	12.2759	11.9854
BUB3	19.3435	22.2094	25.6862	22.3389	19.5396	23.4159	27.5394	27.0905
BUD13	7.24064	8.10572	6.35442	8.75111	4.92431	5.40843	5.25051	5.1767
BUD23	47.2604	49.9898	28.8829	23.6859	22.8304	26.4895	34.0399	34.0696
BUD31	47.4669	46.9446	47.9433	47.2659	47.1782	55.4034	32.9986	28.4891
BVES	0.198474	0.220517	0.609463	0.568141	0.299891	0.479936	0.749362	0.743371
BVES-AS1	0.049411	0.057692	0.496892	0.114166	0.017305	0.037443	0.094862	0.044839
BYSL	21.9424	24.6389	12.3747	11.2449	15.6	18.5823	13.5633	11.7679
BZW1	42.913	45.6605	56.6274	56.764	54.8399	57.6841	27.495	25.5436
BZW1-AS1	0	0	0	0	0.11821	0	0.064195	0
BZW2	38.0925	37.0997	38.1472	36.0487	38.1037	41.3782	147.872	149.945
C10orf105	0	0	0.1436	0	0	0	0.032115	0.032928
C10orf113	0	0	0	0	0	0	0	0.090276
C10orf120	0	0	0	0	0	0	0	0
C10orf126	0.024029	0.151385	0	0.019163	2.31959	1.63527	0	0
C10orf142	0	0	0	0	0	0	0	0
C10orf143	0.328225	0.70643	1.20222	0.130142	0.540595	0.033368	0.438528	0
C10orf25	0.27096	0.224698	0.415917	0.4396	0.295232	0.32723	0.253434	0.245231
C10orf53	0	0	0	0	0	0	0	0.058042
C10orf55	0.055214	0	0	0	0.034818	0	0.055361	0.01914
C10orf62	0	0	0	0.079115	0	0.313857	0	0
C10orf67	0	0.021982	0	0	0	0	0	0
C10orf71	0	0	0	0	0	0	0	0
C10orf82	0.791854	0.662882	6.0265	6.6522	0	0.172418	0.922135	0.784646
C10orf88	1.62947	1.62417	1.49045	2.01628	3.31784	3.36012	2.92347	2.6058
C10orf90	0	0	0.058533	0	0	0.139988	0	0
C10orf95	12.6135	13.6615	0.19231	0.590465	0	0.239976	1.44765	1.34015
C10orf99	0	0	0	0	0	0	0	0
C11orf1	1.52541	0.840743	2.87082	2.55082	5.17417	4.56322	4.80274	5.9816
C11orf16	0.73644	0.467811	0	0	0	0	0.304032	0.451938
C11orf21	0	0	0	0	0	0	0	0
C11orf24	10.0535	10.2176	8.64755	11.8224	19.7391	19.2727	22.7575	24.3639
C11orf42	0	0.186813	0	0	0	0	0	0.04403
C11orf44	0	0	0	0	0	0	0	0
C11orf45	0.093096	0.264793	0	0.075445	0.276221	0.078251	1.71345	1.2236
C11orf49	6.52012	8.3361	8.58909	9.95756	8.81947	7.12127	9.27364	11.1358
C11orf52	1.69701	2.14435	1.14009	0.377333	0	0	6.55619	6.49298
C11orf53	0	0	0	0	0	0	0	0
C11orf54	13.805	13.1581	8.9884	7.172	5.98752	6.24441	11.114	10.6227
C11orf58	50.6039	55.2754	45.0042	48.5565	40.7299	42.2157	27.4513	30.0556
C11orf65	0.326685	0.317265	0.276027	0.534957	0.215249	0.334721	0.716958	0.728893
C11orf68	3.75365	4.7007	8.11921	6.52075	6.5331	5.6494	8.6023	7.27174
C11orf71	1.16665	1.20175	1.41466	0.844502	0.758491	0.665625	0.713211	0.508493
C11orf72	0	0.017793	0	0	0	0	0	0
C11orf74	2.54954	2.18724	9.44556	6.45771	10.4742	11.797	4.75988	4.95307
C11orf80	5.46997	5.7975	5.71199	5.30189	10.2053	8.07313	6.26472	6.97917
C11orf86	0	0	0	0	0	0	0	0
C11orf87	0	0	0	0.030785	0.017508	0	0	0
C11orf88	0	0	0	0	0.110257	0.053791	0	0
C11orf91	0	0	0	0	0	0	0.134787	0.38096
C11orf94	0.08156	0.198441	0	0	0.302301	0.345703	0.343429	0.094385
C11orf95	4.74507	4.41798	7.34562	8.1073	4.99817	4.33389	3.00739	3.12769
C11orf96	0.77883	0.493353	0.158823	0.327806	0.393123	0.229458	0.152903	0.160141
C11orf97	0	0	0	0	0	0	0	0
C11orf98	59.3454	66.8852	55.2165	45.49	25.7489	32.2474	30.5317	34.2845
C12orf10	18.6892	20.9177	16.3108	15.1856	11.9417	15.1986	16.6869	18.8417
C12orf29	4.85345	4.23256	4.37125	5.13517	5.24065	4.37548	6.83819	8.5842
C12orf4	8.60848	10.4641	5.29406	5.83383	17.8335	15.9055	11.7916	12.5529
C12orf40	0.070338	0.159594	0	0	0	0	0	0
C12orf42	0	0.273544	0	0	0	0	0	0.206194
C12orf43	2.68029	3.1829	3.78438	4.73804	3.60414	4.26208	5.77186	5.96127
C12orf45	0.973575	1.19656	1.41251	2.1593	1.14174	1.03733	1.05302	1.36866
C12orf49	8.87398	8.31101	7.14545	6.34267	12.7241	11.9318	4.40167	4.17648
C12orf50	0	0	0	0	0	0	0	0
C12orf54	0	0	0	0	0	0	0	0
C12orf56	1.59044	1.18851	0.307808	0.129819	0.684823	0.449127	0.943268	1.02894
C12orf57	56.0686	54.6243	42.4079	37.5785	41.5311	43.6672	60.8961	69.5753
C12orf60	1.03504	1.12792	0.669453	0.618839	3.52296	4.21627	2.8226	2.01078
C12orf65	7.8604	8.28762	6.22871	4.8705	6.44909	6.98593	6.0017	6.74393
C12orf66	2.15151	2.0504	2.53735	2.14695	0.910248	0.505458	2.27235	2.48602
C12orf71	0	0	0	0	0	0	0	0
C12orf73	5.82971	4.90595	5.11359	4.93914	6.94892	6.16432	3.70211	4.54134
C12orf74	0.011674	0	0	0	0.018707	0.026079	0	0
C12orf75	10.603	11.9531	8.05316	5.95158	72.7442	76.473	55.0626	53.8344
C12orf76	3.3121	3.7404	3.90454	2.4382	3.14538	5.09283	4.27909	3.15776
C12orf77	0	0	0	0	0	0	0	0.038224
C12orf80	0	0	0	0	0	0	0.034839	0
C13orf42	7.51288	11.9908	42.6005	57.4444	0	0	0	0.06579
C13orf46	0.045609	0.018329	0	0	0.65477	0.511758	0	0
C14orf119	9.41285	10.4558	11.6077	11.4198	9.98387	10.4793	10.4949	11.2484
C14orf132	0	0.008297	3.73953	4.38788	0.156637	0.127625	0.056767	0.041816
C14orf177	0	0	0	0	0	0	0	0
C14orf178	0	0	0	0	0	0	0.132115	0
C14orf180	0	0	0	0	0	0	0	0
C14orf28	0.633455	0.560205	0.921513	1.20132	0.746651	0.798634	0.799819	0.849156
C14orf39	1.42437	0.987281	0.126912	0	0	0	0	0
C14orf93	3.01415	2.93821	1.30706	1.15697	1.27379	1.5222	1.1872	1.13876
C15orf32	0	0	0	0	0	0	0	0
C15orf39	10.122	10.554	5.56752	5.13146	16.8931	17.1507	9.04574	9.05387
C15orf40	6.0886	4.69792	2.15644	1.53719	2.81349	2.62965	3.68392	4.09581
C15orf41	5.79841	5.43579	2.99326	2.644	16.7405	17.5947	5.42549	4.85901
C15orf48	0	0	0	0	0.206404	0	0.576123	0.809471
C15orf54	0	0	0	0	0	0	0	0
C15orf56	0.12396	0.118249	0	0	0	0	0.110267	0.042327
C15orf61	1.61537	1.99592	1.22439	1.37614	0.435695	1.26176	0.836287	1.3617
C15orf62	0.680485	0.436441	0.345442	0.314501	0.442156	0.39466	0.211641	0.450429
C15orf65	0.475725	0.707792	0.393451	0.52333	0.257193	0.228928	0.577841	0.158082
C16orf46	0.355685	0.166917	0.423698	0.23396	1.26277	0.590759	1.04827	1.29151
C16orf54	1.98906	2.20039	2.50527	3.25401	0	0	0.15316	0.350616
C16orf58	10.9665	9.62718	6.89691	7.88338	12.5983	11.5139	15.8588	16.4623
C16orf70	12.8673	13.052	6.92858	6.34122	7.06666	8.47523	15.7201	14.4344
C16orf71	0.155937	0	0	0	0.541026	0.280775	0.279041	0.653676
C16orf72	24.2307	23.9854	24.3888	24.3131	17.1435	16.1839	15.2355	14.9519
C16orf74	1.49427	1.70269	0.644282	0.667062	0.881343	0.374355	1.533	1.91667
C16orf78	0	0	0	0	0	0	0	0
[truncated: 24,370 more rows]
